# Supplementary material for: Chimpanzees make tactical use of high elevation in territorial contexts
Source: PLoS Biol. 2023 Nov 2;21(11):e3002350. doi: 10.1371/journal.pbio.3002350 (PMC10621857; doi:10.1371/journal.pbio.3002350)
Supplement: S1 Data — (XLSX) [file pbio.3002350.s015.xlsx]

## Sheet: S1 Data_hill usage_stop_model
group	hill_ID	X	Y	kernel	elevation	date	target_sex	time start	stop_num	out-back	nb_hills_passed_before	nb_hills_passed_after	distance to rivals	relative_dist_centre	party_size	target
S	hill18	687569	643070	73	231.656	2013-09-12	M	13:11:00	0	in	3	0	4132.88	0.068906	8	CAR
S	hill30	687407	644038	42	234.94	2013-09-12	M	07:55:00	1	out	0	2	4625	0.070326	18	SHO-JAC
S	hill32	688625	643128	90	236.14	2013-09-12	M	11:05:00	0	in	2	1	4086.62	0.102492	19	CAR
S	hill46	688378	644138	97	241.91	2013-09-12	M	09:08:00	1	out	1	1	4778.5	0.113873	19	SHO-JAC
S	hill48	688274	642317	85	243.35	2013-09-12	M	14:57:00	0	in	2	0	4326.43	0.0831437	10	SHO-JAC
S	hill11	687417	643775	32	230.85	2014-01-03	F	17:37:00	1	in	12	0	3071.92	0.0636745	3	ISH
S	hill33	687760	644734	95	236.38	2014-01-03	M	16:43:00	0	in	9	3	2574.29	0.0903968	9	SHO-SUM-KUB
S	hill35	687698	644614	92	237.1	2014-01-03	M	16:47:00	0	in	10	2	2595.22	0.0867119	9	ISH-SHO-SUM-KUB
S	hill35	687698	644614	92	237.1	2014-01-03	M	12:49:00	0	out	0	12	3057.73	0.0867119	12	ISH-SHO-SUM-KUB
S	hill37	687854	644993	98	238.06	2014-01-03	M	16:34:00	0	in	6	6	2447.41	0.0977113	9	SHO-SUM
S	hill38	687837	644946	98	238.06	2014-01-03	M	16:35:00	0	in	7	5	2471.37	0.0963855	9	SHO-SUM
S	hill4	688037	645233	99	230.37	2014-01-03	M	16:26:00	0	in	3	9	2241.22	0.106281	9	SHO-SUM-KUB
S	hill4	688037	645233	99	230.37	2014-01-03	M	15:05:00	0	out	2	10	2349.87	0.106281	9	SHO-SUM-KUB
S	hill45	687520	643968	49	240.945	2014-01-03	M	17:28:00	0	in	11	1	2932.02	0.0696937	8	SHO-SUM
S	hill6	687805	644866	97	230.37	2014-01-03	M	16:37:00	0	in	8	4	2493.54	0.0940702	9	SHO-SUM
S	hillE13	688052	645183	91	230.37	2014-01-03	M	14:18:00	1	out	1	11	2654.7	0.105021	6.38	ISH-SHO-SUM-KUB
S	hillE30	687989	645150	92	230.855	2014-01-03	M	16:30:00	0	in	4	8	2310.08	0.103319	9	ISH-SHO-SUM-KUB
S	hillE43	687950	645092	93	241.43	2014-01-03	M	16:31:00	0	in	5	7	2316.71	0.101403	9	ISH-SHO-SUM-KUB
S	hill42	687946	641316	53	240.47	2014-01-04	M	09:21:00	0	in	0	0	4124.05	0.0586914	5	IBR
E	hillE98	689236	644062	61	234.215	2014-01-04	F	16:49:00	1	out	0	0	2603	0.0810711	12.29	FAT-PES
S	hill49	688272	641415	73	244.31	2014-01-05	M	15:18:00	0	in	0	1	3980	0.0665126	11	JAC
S	hill56	688204	641464	69	268.83	2014-01-05	M	16:11:00	0	in	1	0	4020	0.0644006	8	JAC
S	hill8	687913	641623	53	230.37	2014-01-09	M	16:11:00	1	in	0	0	3682	0.0556185	10	IBR-WOO
E	hillE4	688727	645483	45	230.61	2014-01-12	F	13:35:00	0	out	4	1	7823.42	0.120065	19	FAT
E	hillE55	688587	645306	57	280.84	2014-01-12	F	15:42:00	0	out	5	0	8257.01	0.121906	8	FAT
E	hillE72	688855	643202	58	234.7	2014-01-12	F	09:42:00	1	out	0	5	6379	0.0888569	11	FAT
E	hillE85	689014	646280	36	231.81	2014-01-12	F	14:57:00	0	in	3	2	8442.54	0.109383	13	FAT
E	hillE89	689096	644896	32	245.995	2014-01-12	F	13:03:00	0	out	2	3	7864.45	0.0989064	6	FAT-BEA
E	hillE93	689178	644001	63	239.02	2014-01-12	F	10:51:00	0	in	1	4	7082.32	0.0823807	11	FAT
S	hill32	688625	643128	90	236.14	2014-02-01	M	07:51:00	0	out	0	1	2537.78	0.0804543	12	IBR-JAC
S	hill12	687725	643824	63	230.85	2014-02-02	M	14:00:00	1	in	2	1	2500	0.0704826	2	JAC
S	hill2	687828	643681	68	230.135	2014-02-02	M	13:25:00	0	out	0	3	1850	0.0698919	10	JAC
S	hill44	687978	643739	83	240.686	2014-02-02	M	13:31:00	1	out	1	2	1795	0.0740034	1	JAC
S	hill47	687682	643807	58	243.1	2014-02-02	M	14:08:00	1	in	3	0	2670	0.0693323	2	JAC
S	hill42	687946	641316	53	240.47	2014-02-04	M	06:39:00	0	in	0	0	2745.89	0.0586914	4	KUB
S	hill21	688226	642578	86	232.78	2014-02-07	F	15:14:00	0	out	1	1	2999.56	0.0652881	9	JUL
S	hill23	688300	642838	89	233.495	2014-02-07	F	15:24:00	1	out	2	0	2814.31	0.0693382	14.19	JUL
E	hillE89	689096	644896	32	245.995	2014-02-12	M	06:48:00	0	in	0	0	8274.82	0.0989064	4	WIL
E	hillE2	688917	645460	37	230.135	2014-03-01	F	08:09:00	1	out	0	0	2486	0.115877	3	MON
S	hill17	687773	643105	79	231.464	2014-03-03	M	08:48:00	0	out	0	3	2930	0.0593141	11	SHO-KUB
S	hill40	687902	642251	81	239.02	2014-03-03	M	12:08:00	0	out	2	1	1770	0.0549561	6	SHO-KUB
S	hill41	687938	642848	87	239.51	2014-03-03	M	08:53:00	0	out	1	2	2710	0.0602479	11	SHO-KUB
S	hill34	688432	642926	89	236.62	2014-03-07	M	08:23:00	0	in	0	1	2694.81	0.0735354	6	JAC
S	hill48	688274	642317	85	243.35	2014-03-07	M	10:16:00	0	in	1	0	3286.39	0.0652662	5	JAC
S	hill15	687863	642152	79	231.33	2014-03-08	F	15:14:00	1	out	2	0	3867	0.053604	4	OSC-ISH
S	hill41	687938	642848	87	239.51	2014-03-08	F	14:47:00	0	in	1	1	3200	0.0602479	4	OSC-ISH
S	hill30	687407	644038	42	234.94	2014-03-12	M	11:03:00	0	out	0	0	5091.02	0.0552045	14	WOO
E	hillE93	689178	644001	63	239.02	2014-04-12	M	16:10:00	0	out	0	1	4405.89	0.0823807	7	WIL
E	hillE98	689236	644062	61	234.215	2014-04-12	M	16:12:00	1	out	1	0	4406	0.0810711	7	WIL-POS
S	hill42	687946	641316	53	240.47	2014-05-04	M	10:47:00	0	in	0	0	2276.15	0.0586914	2	IBR-SHO
E	hillE2	688917	645460	37	230.135	2014-05-12	M	15:19:00	0	out	1	1	2148.53	0.115877	8	FRE
E	hillE22	688919	645253	37	230.85	2014-05-12	M	15:27:00	0	in	2	0	2035.18	0.111083	8	FRE
E	hillE8	689052	645886	58	230.37	2014-05-12	M	13:37:00	1	out	0	2	2581	0.122708	8	FRE
S	hill12	687725	643824	63	230.85	2014-06-01	M	16:07:00	1	in	4	1	2292.38	0.0704826	4	WOO
S	hill2	687828	643681	68	230.135	2014-06-01	M	16:02:00	0	in	2	3	2203.41	0.0698919	4	WOO
S	hill32	688625	643128	90	236.14	2014-06-01	M	15:01:00	0	in	1	4	1605.16	0.0804543	8	WOO
S	hill36	687813	643743	67	237.1	2014-06-01	M	16:05:00	0	out	3	2	2216.2	0.070687	4	WOO
S	hill47	687682	643807	58	243.1	2014-06-01	M	16:11:00	1	in	5	0	2348.29	0.0693323	5.07	WOO
S	hillE76	688881	642910	63	234.22	2014-06-01	M	14:51:00	0	in	0	5	977.804	0.0850188	7	WOO
E	hillE93	689178	644001	63	239.02	2014-06-03	M	12:46:00	0	out	0	0	1936.88	0.0823807	13	FRE
E	hillE3	689004	643889	73	230.37	2014-06-04	M	15:16:00	1	out	0	0	2344	0.0867814	19.46	FRE-GROUP-WIL
S	hill45	687520	643968	49	240.945	2014-06-12	M	10:12:00	0	out	0	1	1238.6	0.0696937	8	MBE-SHO
S	hill9	688254	643545	94	230.492	2014-06-12	M	14:46:00	0	in	1	0	2318.17	0.0768576	6	MBE-SHO
E	hillE106	689369	645371	32	252.96	2014-07-01	F	12:06:00	0	in	2	0	2890	0.102406	9	WAN
E	hillE89	689096	644896	32	245.995	2014-07-01	F	11:05:00	1	out	1	1	2764.66	0.0989064	9	WAN
E	hillE93	689178	644001	63	239.02	2014-07-01	F	09:33:00	0	out	0	2	2550	0.0823807	9	WAN
S	hill8	687913	641623	53	230.37	2014-07-05	M	17:58:00	0	out	0	0	3560.38	0.0556185	2	JAC-SHO-IBR
S	hill8	687913	641623	53	230.37	2014-07-07	M	16:12:00	1	out	0	0	4992	0.0556185	8.59	WOO
E	hill32	688625	643128	66	236.14	2014-07-11	F	12:18:00	0	out	1	1	4119.87	0.096722	23	FAT-PES
E	hill34	688432	642926	89	236.62	2014-07-11	F	13:13:00	0	in	2	0	3893.26	0.103744	11	FAT-PES
E	hillE72	688855	643202	58	234.7	2014-07-11	F	12:07:00	0	out	0	2	4399.32	0.0888569	23	FAT-BEA
S	hill10	688193	642930	88	230.85	2014-08-01	F	16:09:00	0	in	7	0	3244.18	0.0674975	2	JUL
S	hill10	688193	642930	88	230.85	2014-08-01	F	11:40:00	0	out	2	4	1687.48	0.0674975	3	JUL
S	hill10	688193	642930	88	230.85	2014-08-01	F	10:40:00	0	out	0	6	2052.17	0.0674975	4	JUL
S	hill21	688226	642578	86	232.78	2014-08-01	F	13:43:00	0	in	3	3	2272.2	0.0652881	1	JUL
S	hill23	688300	642838	89	233.495	2014-08-01	F	16:06:00	0	in	6	1	2977.61	0.0693382	2	JUL
S	hill23	688300	642838	89	233.495	2014-08-01	F	11:17:00	1	out	1	5	1851.44	0.0693382	2	JUL
S	hill48	688274	642317	85	243.35	2014-08-01	F	15:47:00	0	out	5	1	2724.48	0.0652662	1	JUL
S	hill48	688274	642317	85	243.35	2014-08-01	F	13:47:00	0	in	4	2	2267.44	0.0652662	1	JUL
S	hill31	687934	641546	53	235.18	2014-08-04	M	12:54:00	0	out	0	1	1719.61	0.0566909	12	WOO
S	hill8	687913	641623	53	230.37	2014-08-04	M	14:26:00	1	out	1	0	1780	0.0556185	5.45	WOO
S	hill43	687498	640652	54	240.47	2014-08-05	M	09:53:00	1	in	0	0	4222	0.0568473	2	JAC
E	hillE3	689004	643889	73	230.37	2014-08-05	F	15:55:00	1	in	0	0	4985	0.0867814	2	WAN
E	hillE98	689236	644062	61	234.215	2014-08-05	F	15:27:00	1	in	0	0	5060	0.0810711	12.61	RWE
E	hillE98	689236	644062	61	234.215	2014-08-06	M	15:28:00	1	out	0	1	4903	0.0810711	3	ATH-WIL
E	hillE98	689236	644062	61	234.215	2014-08-06	M	16:52:00	1	in	1	0	4970	0.0810711	3	ATH
S	hill11	687417	643775	32	230.85	2014-08-12	M	09:12:00	0	out	0	3	7377.55	0.0636745	4	WOO
S	hill16	687417	643412	36	231.33	2014-08-12	M	11:08:00	0	out	1	2	6977.83	0.0565932	15	WOO
S	hill18	687569	643070	73	231.656	2014-08-12	M	11:23:00	1	out	3	0	5840	0.0540898	14.43	WOO
S	hill53	687509	643292	52	255.85	2014-08-12	M	11:13:00	0	out	2	1	6923.81	0.0563467	15	WOO
S	hill14	687926	640454	73	230.85	2014-09-01	F	13:21:00	0	in	2	1	6230.85	0.0693704	11	MBE
S	hill18	687569	643070	73	231.656	2014-09-01	F	09:04:00	0	out	0	3	5482.49	0.0540898	14	MBE
S	hill24	687789	640200	86	233.5	2014-09-01	F	13:25:00	1	in	3	0	6426	0.0709903	11	MBE
S	hill42	687946	641316	53	240.47	2014-09-01	F	11:55:00	0	in	1	2	5668.12	0.0586914	8	MBE
S	hill22	687421	640754	51	233.26	2014-09-04	M	12:34:00	0	in	1	0	3917.56	0.0531668	5	WOO-IBR-KUB-JUL
S	hill24	687789	640200	86	233.5	2014-09-04	M	08:10:00	0	out	0	1	3455.8	0.0709903	5	WOO-IBR-KUB
E	hillE35	689273	645812	84	231.575	2014-09-12	F	15:08:00	0	in	5	0	5910.38	0.0753902	7	ELI-YED
E	hillE55	688587	645306	57	280.84	2014-09-12	F	10:31:00	1	out	1	4	5328	0.121906	9.1	ELI-YED
E	hillE89	689096	644896	32	245.995	2014-09-12	M	09:27:00	1	out	0	5	5766	0.143899	10.16	PES
E	hillE89	689096	644896	32	245.995	2014-10-02	M	14:07:00	1	out	1	0	6367.27	0.0989064	4	ATH
E	hillE93	689178	644001	63	239.02	2014-10-02	M	11:44:00	0	out	0	1	4904.12	0.0823807	8	ATH
S	hill40	687902	642251	81	239.02	2014-10-09	F	15:51:00	1	out	0	0	4165.24	0.0549561	4	ISH
S	hill12	687725	643824	63	230.85	2014-10-12	M	12:21:00	0	in	2	2	3355.01	0.0704826	9	IBR-KIN
S	hill26	687607	643782	49	233.74	2014-10-12	M	12:24:00	1	in	4	0	3445	0.0674228	9	IBR-KIN
S	hill44	687978	643739	83	240.686	2014-10-12	M	12:13:00	0	in	1	3	3145.92	0.0740034	14	IBR-KIN
S	hill47	687682	643807	58	243.1	2014-10-12	M	12:22:00	0	in	3	1	3355.01	0.0693323	9	IBR-KIN
S	hill9	688254	643545	94	230.492	2014-10-12	F	10:24:00	1	out	0	4	2931	0.0768576	13.57	IBR-KIN-ISH
S	hill14	687926	640454	73	230.85	2014-11-04	M	09:49:00	1	out	0	0	5785	0.0693704	9.79	IBR-WOO
S	hill11	687417	643775	32	230.85	2014-11-12	F	08:09:00	1	in	0	0	4869	0.0636745	10	PEM
S	hill25	687968	644963	98	233.74	2014-12-07	M	10:00:00	1	out	2	3	3736.24	0.0987553	17	WOO
S	hill28	688175	644506	100	234.22	2014-12-07	M	12:32:00	1	out	3	2	3259	0.0924905	17	WOO
S	hill29	688346	643916	97	234.22	2014-12-07	M	13:36:00	1	out	4	1	3306	0.0848112	8	WOO
S	hill33	687760	644734	95	236.38	2014-12-07	M	08:36:00	0	out	0	5	3806.66	0.0903968	17	WOO
S	hill51	688504	643666	98	252.48	2014-12-07	M	14:23:00	1	out	5	0	3351.86	0.0843827	8	WOO
S	hill6	687805	644866	97	230.37	2014-12-07	M	08:40:00	1	out	1	4	3881.4	0.0940702	17	WOO
E	hillE55	688587	645306	57	280.84	2014-12-12	F	14:56:00	1	out	0	1	1873	0.121906	16.9	IND-BEA
E	hillE73	688867	645479	37	234.22	2014-12-12	F	15:50:00	1	in	1	0	2369	0.117415	17.44	IND-POL
S	hill34	688432	642926	89	236.62	2015-01-02	M	10:09:00	0	out	1	2	2175.43	0.101004	16	WOO
S	hill39	688576	641737	96	238.545	2015-01-02	M	12:32:00	0	in	2	1	3122.22	0.095985	5	WOO-SUM-SHO
S	hill41	687938	642848	87	239.51	2015-01-02	M	08:35:00	1	out	0	3	2861.86	0.0842597	8	WOO
S	hill8	687913	641623	53	230.37	2015-01-02	M	13:25:00	1	in	3	0	3805	0.0722896	6.85	WOO
E	hillE35	689273	645812	84	231.575	2015-01-02	M	17:12:00	1	out	1	3	6060	0.0927999	22	RIC-PES
S	hill1	687484	644120	54	230.13	2015-01-03	F	17:16:00	0	in	2	1	3663.36	0.10387	3	KIN
S	hill20	687533	645386	98	232.754	2015-01-03	F	12:54:00	1	out	0	3	5117	0.141461	13	MBE-KIN
S	hill30	687407	644038	42	234.94	2015-01-03	F	17:25:00	0	in	3	0	3883.65	0.0999759	8	KIN
S	hill7	687586	644837	93	230.37	2015-01-03	F	14:37:00	1	in	1	2	4708	0.127537	12	MBE
S	hill41	687938	642848	87	239.51	2015-01-10	M	10:01:00	1	out	0	1	4142	0.0842597	6.9	KUB
S	hill49	688272	641415	73	244.31	2015-01-10	M	16:12:00	0	in	1	0	5299.49	0.0854059	13	KUB
E	hillE106	689369	645371	32	252.96	2015-02-01	F	15:14:00	1	out	0	0	2484.91	0.0699287	5	WEH
E	hillE35	689273	645812	84	231.575	2015-02-02	M	07:37:00	1	in	3	2	8179	0.0927999	6	POS-WIL
E	hillE89	689096	644896	32	245.995	2015-02-02	M	10:13:00	0	in	5	0	6981.44	0.0681569	1	POS
S	hill42	687946	641316	53	240.47	2015-02-06	M	16:08:00	0	in	1	0	6929.88	0.0745186	5	JAC
S	hill43	687498	640652	54	240.47	2015-02-06	M	15:09:00	0	out	0	1	5878.42	0.0677251	5	JAC
S	hill24	687789	640200	86	233.5	2015-03-03	M	12:16:00	1	out	0	3	5154	0.0853147	7	WOO
S	hill42	687946	641316	53	240.47	2015-03-03	M	16:24:00	0	out	2	1	3899.92	0.0745186	19	WOO
S	hill52	688004	640435	76	255.13	2015-03-03	M	13:34:00	1	out	1	2	5392	0.0869772	9.84	WOO
S	hill8	687913	641623	53	230.37	2015-03-03	M	16:34:00	1	out	3	0	3489.26	0.0722896	19	WOO
E	hillE22	688919	645253	37	230.85	2015-03-03	F	15:15:00	0	in	4	0	4707.04	0.0782546	13	POL
E	hillE73	688867	645479	37	234.22	2015-03-03	F	15:09:00	0	out	2	2	4857.57	0.0834628	13	POL
E	hillE74	688876	645526	38	231.81	2015-03-03	F	15:00:00	1	out	1	3	4978.41	0.0840821	13	POL
E	hillE78	688922	645289	37	234.94	2015-03-03	F	15:13:00	0	in	3	1	4808.47	0.0788042	13	POL
E	hillE85	689014	646280	36	231.81	2015-03-03	F	13:08:00	1	out	0	4	5107	0.0969549	18	POL-BEA
E	hillE4	688727	645483	45	230.61	2015-03-04	F	16:14:00	0	out	1	1	7020.7	0.0854787	17	WAN
E	hillE55	688587	645306	57	280.84	2015-03-04	F	18:07:00	0	in	2	0	6146.81	0.117209	17	WAN
E	hillE66	688767	645422	40	235.9	2015-03-04	F	15:00:00	1	out	0	2	7193	0.0848539	15.31	WAN
E	hillE35	689273	645812	84	233.495	2015-04-01	M	09:36:00	0	out	1	4	4249.07	0.0978146	18	ATH
E	hillE36	688993	645962	68	231.81	2015-04-01	M	10:53:00	0	out	3	2	4255.41	0.0902912	18	ATH-WEH
E	hillE63	688698	645033	46	246.72	2015-04-01	M	13:07:00	0	in	4	1	3708.99	0.0800723	9	ATH
E	hillE89	689096	644896	32	245.995	2015-04-01	M	13:14:00	0	in	5	0	3708.42	0.0681569	9	ATH
S	hill20	687533	645386	98	232.754	2015-04-03	M	17:51:00	0	in	1	0	2848.2	0.141461	12	WOO
S	hill7	687586	644837	93	230.37	2015-04-03	M	16:50:00	1	out	0	1	2607	0.127371	12.66	WOO
E	hillE12	688488	645520	64	234.22	2015-04-04	F	13:24:00	1	in	1	0	5581	0.093214	10	ELI-PES
E	hillE55	688587	645306	57	280.84	2015-04-04	F	06:18:00	1	out	0	1	6132	0.117209	3.93	ELI-PES
S	hill31	687934	641546	53	235.18	2015-04-07	F	15:17:00	1	in	2	0	3609	0.0731548	1.54	SUM
S	hill41	687938	642848	87	239.51	2015-04-07	F	10:26:00	1	out	0	2	2389	0.0842597	1	SUM
S	hill8	687913	641623	53	230.37	2015-04-07	F	13:16:00	1	in	1	1	3545	0.0722896	1	SUM
E	hillE55	688587	645306	57	280.84	2015-04-07	F	16:17:00	0	out	0	0	3780.94	0.117209	11	POL
S	hill30	687407	644038	42	234.94	2015-05-01	M	13:08:00	0	in	0	0	3127.93	0.0999759	1	JAC
E	hillE35	689273	645812	84	250.32	2015-05-01	M	14:16:00	0	in	7	3	3571.66	0.0927999	8	ATH-RIC
E	hillE12	688488	645520	64	234.22	2015-05-04	M	16:55:00	1	out	5	0	4454	0.093214	17.36	FRE-WEH
E	hillE62	688655	645572	54	232.54	2015-05-04	M	16:07:00	1	out	4	1	4473	0.0901872	16.38	FRE-WEH
E	hillE63	688698	645033	46	246.72	2015-05-04	M	09:06:00	1	out	0	5	3547	0.0800723	10	FRE
E	hillE65	688736	645281	44	232.3	2015-05-04	M	15:22:00	0	in	1	4	4003.21	0.0830698	5	FRE
E	hillE66	688767	645422	40	235.9	2015-05-04	M	15:26:00	0	in	2	3	4144.25	0.0848539	9	FRE-WEH
E	hillE73	688867	645479	37	234.22	2015-05-04	M	15:30:00	0	in	3	2	4249.14	0.0834628	15	FRE-WEH
S	hill15	687863	642152	79	231.33	2015-05-05	M	12:15:00	0	out	0	1	1405.75	0.0726834	4	JAC-WOO
S	hill18	687569	643070	73	231.656	2015-05-05	M	10:07:00	0	out	0	1	1545.56	0.0780759	4	JAC-WOO
S	hill8	687913	641623	53	230.37	2015-05-07	F	06:39:00	1	in	0	0	4182	0.0722896	2.95	PEM
E	hillE36	688993	645962	68	231.81	2015-05-07	M	13:36:00	1	out	1	2	4015	0.0902912	5	FRE
E	hillE60	688643	645316	51	234.94	2015-05-07	M	14:36:00	1	out	2	0	3474	0.0861838	5	FRE
E	hillE62	688655	645572	54	232.54	2015-05-07	F	07:28:00	1	out	0	3	4036.8	0.0901872	7	FAT
E	hill32	688625	643128	66	236.14	2015-05-09	M	13:29:00	1	out	0	1	4540	0.0754075	2	WIL
E	hillE56	688595	643367	83	233.74	2015-05-09	M	14:04:00	1	out	1	0	4701	0.0753154	2	WIL
E	hillE93	689178	644001	63	239.02	2015-06-01	M	08:45:00	0	in	0	0	2432.19	0.0572564	1	WIL
E	hillE89	689096	644896	32	245.995	2015-06-03	M	08:50:00	1	out	0	0	2352.22	0.0681569	10	BEA
E	hillE98	689236	644062	61	234.215	2015-06-03	M	12:45:00	0	in	0	0	1998.08	0.0556864	5	ATH
S	hill10	688193	642930	88	230.85	2015-06-05	M	11:29:00	1	in	1	0	936.68	0.093503	3	IBR
S	hill23	688300	642838	89	233.495	2015-06-05	M	11:19:00	0	out	0	1	904.554	0.0954393	4	IBR-SOL
E	hillE56	688595	643367	83	233.74	2015-06-05	F	06:53:00	1	out	0	0	1463	0.0753154	3	YEH
E	hillE89	689096	644896	32	245.995	2015-06-07	F	07:27:00	0	in	0	0	3795.26	0.0681569	2	QUA
E	hill12	687725	643824	99	243.706	2015-06-10	F	14:12:00	1	out	1	0	3609	0.101584	9	WAN
E	hill2	687828	643681	99	232.78	2015-06-10	F	12:13:00	1	out	0	1	4121	0.096154	23	WAN
E	hillE21	687987	645413	90	230.85	2015-07-01	M	14:52:00	0	in	0	1	2836.73	0.104561	12	FRE
E	hillE22	688919	645253	37	230.85	2015-07-01	M	15:56:00	0	in	1	0	3188.99	0.0782546	10	FRE
S	hill18	687569	643070	73	231.656	2015-07-02	F	09:53:00	0	out	0	3	3463.17	0.0780759	3	ISH-SUM
S	hill40	687902	642251	81	239.02	2015-07-02	M	10:12:00	1	out	0	2	4172	0.0749226	1.08	IBR
S	hill41	687938	642848	87	239.51	2015-07-02	F	14:26:00	1	in	3	0	3700	0.0842597	8	ISH-SUM
S	hill41	687938	642848	87	239.51	2015-07-02	F	10:01:00	1	out	1	2	3576	0.0842597	3	ISH-SUM
S	hill48	688274	642317	85	243.35	2015-07-02	F	13:56:00	0	in	2	1	3999.7	0.0881557	3	ISH-SUM
S	hill49	688272	641415	73	244.31	2015-07-02	M	14:21:00	0	in	1	1	4813.76	0.0854059	3	IBR
S	hill54	688080	641193	55	257.29	2015-07-02	M	15:38:00	0	in	2	0	4221.03	0.0799059	11	IBR
S	hill16	687417	643412	36	231.33	2015-07-05	M	15:55:00	0	in	2	0	1684.34	0.0825922	2	JAC-SHO
S	hill18	687569	643070	73	231.656	2015-07-05	M	10:45:00	0	out	0	2	1537.16	0.0780759	9	JAC-SHO-KIN-SUM
S	hill23	688300	642838	89	233.495	2015-07-05	M	14:52:00	0	in	2	0	1882.64	0.0954393	2	JAC-SHO
S	hill41	687938	642848	87	239.51	2015-07-05	M	11:02:00	1	out	1	1	1247	0.0842597	9	JAC-SHO
E	hillE3	689004	643889	73	230.37	2015-07-07	F	08:51:00	1	in	0	1	3400	0.0622298	6	YEH
E	hillE93	689178	644001	63	239.02	2015-07-07	F	11:43:00	0	in	1	0	3630.63	0.0572564	5	YEH
E	hillE6	687632	646511	98	230.37	2015-08-03	M	16:05:00	1	out	5	0	5949	0.13141	16.08	FAT-POS-WEH
E	hillE60	688643	645316	51	234.94	2015-08-04	F	10:20:00	0	in	0	3	2579.37	0.0861838	5	POL
E	hillE63	688698	645033	46	246.72	2015-08-04	F	13:26:00	1	out	3	0	2895	0.0800723	5.23	POL
E	hillE65	688736	645281	44	232.3	2015-08-04	F	10:41:00	0	in	1	2	2669.47	0.0830698	5	POL
E	hillE67	688775	645282	40	234.22	2015-08-04	F	10:52:00	0	in	2	1	2638.67	0.0823166	5	POL
E	hillE22	688919	645253	37	230.85	2015-08-05	F	07:45:00	0	out	0	3	2801.65	0.0782546	2	IND
E	hillE26	688904	645380	37	231.575	2015-08-05	F	07:54:00	0	in	2	1	2928.45	0.0805921	9	IND
E	hillE73	688867	645479	37	234.22	2015-08-05	F	07:57:00	0	out	3	0	2991.93	0.0834628	9	IND
E	hillE78	688922	645289	37	234.94	2015-08-05	F	07:47:00	1	out	1	2	2823	0.0788042	2	IND
S	hill12	687725	643824	63	230.85	2015-08-12	M	07:20:00	0	out	0	2	5181.3	0.100654	2	JAC
S	hill32	688625	643128	90	236.14	2015-08-12	M	08:41:00	1	out	2	0	4457.61	0.110279	17	JAC
S	hill44	687978	643739	83	240.686	2015-08-12	M	08:21:00	0	out	1	1	5111.56	0.104576	13	JAC
E	hillE28	688030	645404	90	230.85	2015-09-03	F	08:20:00	1	out	0	1	5659	0.103307	22.5	GIA
E	hillE56	688595	643367	83	233.74	2015-09-03	F	16:15:00	1	out	1	0	3225	0.0753154	24	GIA
E	hillE63	688698	645033	46	246.72	2015-09-04	F	13:50:00	1	out	1	0	3919.7	0.0800723	12	IND
E	hillE98	689236	644062	61	234.215	2015-09-04	F	11:31:00	1	in	0	1	3477	0.0556864	14.5	IND
E	hillE12	688488	645520	64	234.22	2015-09-07	F	12:24:00	1	out	0	1	5818	0.093214	3.81	POL
E	hillE4	688727	645483	45	230.61	2015-09-07	F	16:41:00	0	in	1	0	6073.39	0.0854787	4	POL
E	hillE89	689096	644896	32	245.995	2015-10-02	M	11:26:00	1	out	0	0	2929	0.0681569	9.34	ATH-FAT
E	hillE13	688052	645183	91	230.37	2015-10-04	M	09:00:00	1	out	0	3	5848	0.099776	19	WIL
E	hillE30	687989	645150	92	230.855	2015-10-04	M	09:21:00	1	out	1	2	6069	0.10109	8.85	WIL
E	hillE43	687950	645092	93	241.43	2015-10-04	M	09:49:00	1	out	3	3	6031	0.10152	8.85	BEA
E	hillE46	688012	645014	93	246.955	2015-10-04	M	10:25:00	1	in	4	2	6280	0.0988186	8.85	BEA
E	hillE50	688259	645208	83	232.3	2015-10-04	M	08:37:00	1	out	0	6	6070	0.0942898	8.85	BEA
E	hillE55	688587	645306	57	280.84	2015-10-04	M	17:22:00	0	in	3	0	6719.82	0.117209	15	WIL
E	hillE58	688607	645191	55	239.745	2015-10-04	M	16:29:00	0	in	2	1	6995.36	0.0852342	5	WIL
S	hill53	687509	643292	52	255.85	2015-10-11	F	15:41:00	0	in	0	0	6419.71	0.0817762	4	MBE
S	hill16	687417	643412	36	231.33	2015-11-01	F	11:49:00	1	in	1	0	4680	0.0825922	10.53	HAV
S	hill18	687569	643070	73	231.656	2015-11-01	F	09:24:00	1	in	1	1	3703	0.0780759	11.57	HAV
S	hill55	687628	643157	72	257.77	2015-11-01	F	09:17:00	0	out	0	2	3875.26	0.0816544	12	KIN-HAV
E	hillE56	688595	643367	83	233.74	2015-11-03	M	15:15:00	1	out	1	0	4002	0.0753154	9	EOL-POS
E	hillE72	688855	643202	58	234.7	2015-11-03	M	14:06:00	1	out	0	1	3997.3	0.0687352	10.33	EOL
E	hillE63	688698	645033	46	246.72	2015-11-04	F	16:09:00	0	out	2	0	4281.35	0.0800723	14	YEH-ATH-WEH
E	hillE93	689178	644001	63	239.02	2015-11-04	F	14:46:00	1	out	1	1	4311	0.0572564	5.28	YEH-ATH-WEH
E	hillE98	689236	644062	61	234.215	2015-11-04	F	12:45:00	0	in	0	2	5340.11	0.0556864	13	YEH-ATH-WEH
S	hill27	688736	644663	100	233.74	2015-12-01	M	10:57:00	1	in	2	2	335.76	0.145119	7.04	KUB-WOO
S	hill30	687407	644038	42	234.94	2015-12-01	M	14:07:00	0	in	1	1	1792.73	0.0999759	14	KUB-WOO
S	hill44	687978	643739	83	240.686	2015-12-01	M	08:42:00	1	out	0	4	2442.25	0.104576	8.2	WOO
S	hill45	687520	643968	49	240.945	2015-12-01	M	14:14:00	0	in	3	1	1805.79	0.100215	6	KUB-WOO
S	hillE77	688899	644819	100	237.1	2015-12-01	M	10:37:00	1	out	1	3	410.79	0.154419	18	KUB-WOO
E	hillE89	689096	644896	32	245.995	2015-12-01	M	10:25:00	0	out	0	0	429.237	0.0681569	22	RIC-ATH
S	hill16	687417	643412	36	231.33	2015-12-03	F	14:40:00	1	in	0	0	3265	0.0825922	2	MBE
E	hillE106	689369	645371	32	252.96	2015-12-03	F	09:11:00	0	in	0	0	2708.32	0.0699287	16	POL
E	hillE12	688488	645520	61	230.37	2015-12-04	M	14:47:00	0	in	1	3	6372.25	0.093214	1	ATH
E	hillE49	688231	645736	88	232.78	2015-12-04	M	14:12:00	1	out	0	4	6257	0.103319	4.85	ATH
E	hillE53	688452	645665	79	248.395	2015-12-04	M	14:13:00	0	in	0	0	6325.04	0.0967063	9	RIC-FAT
E	hillE59	688629	645428	51	237.58	2015-12-04	M	14:52:00	0	in	2	2	6401.55	0.0883239	4	ATH
E	hillE66	688767	645422	40	235.9	2015-12-04	M	14:56:00	0	in	3	1	6478.76	0.0848539	4	ATH
E	hillE67	688775	645282	40	235.9	2015-12-04	M	14:59:00	0	in	4	0	6382.05	0.0820894	4	ATH
E	hillE98	689236	644062	61	234.215	2015-12-05	M	10:42:00	1	out	0	0	5010.19	0.0556864	3	ATH
E	hillE72	688855	643202	58	234.7	2015-12-10	M	07:13:00	1	out	0	0	3525	0.0687352	7.14	EMM
E	hill10	688193	642930	88	230.855	2015-12-12	F	14:45:00	0	in	0	1	4575.9	0.0899105	5	FAT
E	hill32	688625	643128	66	236.14	2015-12-12	M	15:02:00	0	in	1	1	4967.91	0.0754075	1	POS-EMM
E	hill32	688625	643128	90	236.14	2015-12-12	F	15:00:00	0	in	1	0	4892.93	0.0759339	10	FAT
E	hill34	688432	642926	89	236.62	2015-12-12	M	12:01:00	1	out	0	2	4445.92	0.0831292	19	POS
E	hillE72	688855	643202	58	234.7	2015-12-12	M	15:07:00	0	in	2	0	5210.33	0.0687352	7	POS
S	hill24	687789	640200	86	233.5	2016-01-07	F	15:44:00	1	out	0	0	5558.33	0.0923046	8	KIN
E	hillE3	689004	643889	73	230.37	2016-02-04	F	17:13:00	1	out	0	0	5834	0.070575	21	IND-ERA
E	hillE62	688655	645572	54	232.54	2016-02-08	M	16:45:00	1	out	1	0	5447	0.106535	6	ERA
E	hillE73	688867	645479	37	234.22	2016-02-08	M	16:39:00	0	out	0	1	5444.33	0.0996187	6	ERA
E	hillE98	689236	644062	61	234.215	2016-02-08	F	17:56:00	1	out	0	0	5012.81	0.0652934	2	YED
E	hillE106	689369	645371	32	252.96	2016-03-01	M	15:18:00	1	out	0	2	6589.93	0.0860665	5	FRE
E	hillE26	688904	645380	37	231.575	2016-03-01	M	15:35:00	0	out	1	1	6223.23	0.0966698	5	FRE
E	hillE65	688736	645281	44	232.3	2016-03-01	M	16:24:00	1	out	2	0	5267	0.0988739	10.6	FRE
E	hillE89	689096	644896	32	245.995	2016-03-02	F	18:40:00	1	out	0	0	8223.06	0.0821236	4	CHA
E	hillE76	688881	642910	63	234.22	2016-03-04	M	10:21:00	1	out	0	0	3931	0.0734298	23.34	WIL
S	hill42	687946	641316	53	240.47	2016-03-06	F	15:34:00	0	out	0	0	5597.78	0.0925492	14	LUC-JUL-IBR
E	hillE106	689369	645371	32	252.96	2016-03-08	M	15:16:00	0	in	0	0	6810	0.0860665	3	WIL-IND
E	hillE63	688698	645033	46	246.72	2016-03-08	F	09:35:00	0	in	0	0	5963.23	0.0948938	4	EMM
E	hill32	688625	643128	66	236.14	2016-04-02	M	09:29:00	1	out	2	0	6283.5	0.0798273	8	ATH
E	hill34	688432	642926	89	236.62	2016-04-02	M	11:07:00	1	out	2	0	5654.62	0.0873911	7	ATH
E	hillE98	689236	644062	61	234.215	2016-04-02	M	07:46:00	1	out	1	1	7494	0.0652934	8.12	ATH
S	hill26	687607	643782	49	233.74	2016-04-03	F	11:49:00	0	out	1	1	3682.9	0.127767	5	KIN-ISH-KUB
S	hill45	687520	643968	49	240.945	2016-04-03	F	11:34:00	1	out	0	2	3809	0.131225	5	KIN-ISH-KUB
S	hill53	687509	643292	52	255.85	2016-04-03	F	12:25:00	1	in	2	0	3665	0.111795	5	KIN-ISH-KUB
E	hillE76	688881	642910	63	234.22	2016-04-04	M	18:24:00	0	out	0	0	1951.79	0.0734298	25	POS-WEH
S	hill24	687789	640200	86	233.5	2016-04-06	M	12:23:00	1	in	0	0	6968.34	0.0923046	8	WOO
S	hill16	687417	643412	36	231.33	2016-05-01	F	09:32:00	1	in	0	0	2601.7	0.112828	4	KIN
E	hill34	688432	642926	89	236.62	2016-05-01	M	12:54:00	1	out	0	1	1755	0.0873911	13	RIC
E	hill9	688254	643545	94	230.492	2016-05-01	M	16:11:00	0	out	1	0	3430.27	0.0923562	8	RIC
E	hillE2	688917	645460	37	230.135	2016-05-07	M	14:34:00	0	out	1	2	5693.5	0.0975634	3	BEA
E	hillE26	688904	645380	37	231.575	2016-05-07	M	13:56:00	1	out	0	3	5917	0.0966698	3	BEA
E	hillE4	688727	645483	45	230.61	2016-05-07	M	15:40:00	0	in	3	0	5136.31	0.103313	3	BEA
E	hillE59	688629	645428	51	237.58	2016-05-07	M	15:12:00	0	out	2	1	5132.26	0.104193	3	BEA
E	hill39	688576	641737	94	243.35	2016-06-06	M	13:11:00	1	in	0	0	3005	0.0961903	9.47	WIL
S	hill22	687421	640754	51	233.26	2016-06-07	M	06:45:00	1	in	0	0	6110	0.0738012	8.5	JAC
E	hillE72	688855	643202	58	234.7	2016-07-04	M	12:17:00	1	out	0	0	4094.68	0.0730943	10	RIC-POL
E	hillE22	688919	645253	37	230.85	2016-08-09	M	13:48:00	0	out	2	0	6646.13	0.0936001	3	FRE
E	hillE26	688904	645380	37	231.575	2016-08-09	M	13:29:00	1	out	0	2	6748.06	0.0966698	3	FRE
E	hillE78	688922	645289	37	234.94	2016-08-09	M	13:46:00	0	out	1	1	6719.22	0.0942926	3	FRE
S	hill11	687417	643775	32	230.85	2016-09-01	F	16:00:00	0	in	1	0	3633.66	0.123363	4	ISH
E	hill29	688346	643916	97	234.22	2016-09-01	F	07:31:00	0	out	0	5	4862.13	0.0910899	19	CHA
S	hill45	687520	643968	49	240.945	2016-09-01	F	15:26:00	1	out	0	1	3748	0.131225	1	ISH
E	hill46	688378	644138	97	241.91	2016-09-01	F	07:38:00	0	out	1	4	4977.61	0.0918043	15	CHA
E	hillE32	688718	645384	45	230.855	2016-09-01	F	11:31:00	0	out	4	1	2800.12	0.101124	6	CHA-REP
E	hillE36	688993	645962	68	231.81	2016-09-01	F	12:56:00	1	out	5	0	2745	0.108079	11	CHA-REP
E	hillE63	688698	645033	46	246.72	2016-09-01	F	08:12:00	1	out	2	3	4856	0.0948938	17.92	CHA-REP
E	hillE65	688736	645281	44	232.3	2016-09-01	F	09:36:00	1	out	3	2	3576	0.0988739	23	CHA-REP
E	hillE63	688698	645033	46	246.72	2016-09-02	M	14:44:00	1	out	2	0	6117	0.0948938	4	WIL
E	hillE89	689096	644896	32	245.995	2016-09-02	M	13:32:00	1	out	1	1	6207	0.0821236	13	WIL
E	hillE93	689178	644001	63	239.02	2016-09-02	M	11:44:00	0	out	0	2	4670.34	0.0661551	7	WIL
E	hill34	688432	642926	89	236.62	2016-09-03	M	12:42:00	1	out	0	1	4284	0.0873911	10.55	ATH
E	hillE72	688855	643202	58	234.7	2016-09-03	M	16:30:00	0	in	1	0	4534.49	0.0730943	12	ATH
S	hill22	687421	640754	51	233.26	2016-09-07	F	08:57:00	1	out	0	0	4779	0.0738012	1	ISH
E	hillE14	687935	645368	92	238.545	2016-09-07	M	13:39:00	1	out	3	4	4618	0.120926	9	MAI-FRE-IND
E	hillE28	688030	645404	90	230.85	2016-09-07	M	13:29:00	1	out	2	5	4659	0.11903	9.45	MAI-FRE-IND
E	hillE29	687889	645487	92	230.85	2016-09-07	M	13:56:00	0	out	5	2	4737.82	0.124204	9	MAI-FRE-IND
E	hillE39	687837	645567	94	232.3	2016-09-07	M	13:59:00	1	out	6	1	4810	0.126977	9	MAI-FRE-IND
E	hillE42	687885	645428	93	240.47	2016-09-07	M	13:51:00	0	out	4	3	4688.36	0.123283	9	MAI-FRE-IND
E	hillE48	688161	645527	86	234.7	2016-09-07	M	15:15:00	0	in	7	0	5073.06	0.117856	5	MAI-FRE-IND
E	hillE66	688767	645422	40	235.9	2016-09-07	M	12:02:00	0	out	1	6	4844.33	0.100755	9	MAI-FRE-IND
E	hillE67	688775	645282	40	235.9	2016-09-07	M	11:12:00	1	out	0	7	4771	0.097576	9.03	MAI-FRE-IND
E	hillE8	689052	645886	58	230.37	2016-09-07	M	16:21:00	0	in	7	0	5630.42	0.105047	7	MAI-FRE-IND
E	hillE98	689236	644062	61	234.215	2016-09-09	M	07:25:00	0	in	0	0	6007.33	0.0652934	4	EOL
E	hillE32	688718	645384	45	230.855	2016-10-01	M	15:13:00	1	out	3	4	6255.87	0.101124	18	POS-POL-EMM-YEH-IND-WIL
E	hillE4	688727	645483	45	230.61	2016-10-01	F	15:23:00	1	out	4	3	6338	0.103313	3.15	YEH-IND-WIL
E	hillE62	688655	645572	54	232.54	2016-10-01	M	15:37:00	0	out	5	2	6381.45	0.106535	5	POS-POL-EMM-YEH-IND-WIL
E	hillE63	688698	645033	46	246.72	2016-10-01	M	14:20:00	1	out	1	6	6212	0.0948938	12.07	POS-POL-EMM-YEH-IND-WIL
E	hillE65	688736	645281	44	232.3	2016-10-01	M	14:35:00	0	out	2	5	6326.42	0.0988739	7	POS-POL-EMM-YEH-IND-WIL
E	hillE93	689178	644001	63	239.02	2016-10-01	M	13:31:00	0	out	0	7	5785.18	0.0661551	12	POS-POL-EMM-YEH-IND-WIL
E	hillE98	689236	644062	61	234.215	2016-10-06	F	13:04:00	0	out	0	0	6347.95	0.0652934	11	YEH
E	hillE3	689004	643889	73	230.37	2016-10-09	F	11:29:00	1	out	0	0	5698.4	0.070575	1	FAT
S	hill31	687934	641546	53	235.18	2016-11-03	M	17:20:00	0	out	0	1	4719.65	0.0936088	7	IBR-RAV
S	hill42	687946	641316	53	240.47	2016-11-03	M	16:26:00	0	in	1	0	4415.69	0.0925492	14	IBR-RAV
E	hillE36	688993	645962	68	231.81	2016-11-03	M	17:26:00	1	out	3	0	4811	0.108079	18	FRE
E	hillE85	689014	646280	36	231.81	2016-11-03	M	15:48:00	0	out	2	1	4014.22	0.115939	4	POS
E	hillE89	689096	644896	32	245.995	2016-11-03	M	13:59:00	1	out	1	2	4008	0.0821236	24	POS
E	hillE98	689236	644062	61	234.215	2016-11-03	M	10:32:00	1	out	0	3	4073	0.0652934	20	FRE-POS-MAI
E	hillE98	689236	644062	61	234.215	2016-11-08	M	13:53:00	1	out	0	0	5294	0.0652934	2	ATH
S	hill42	687946	641316	53	240.47	2016-12-04	M	17:34:00	0	in	0	0	3866.43	0.0925492	16	RAV
E	hillE98	689236	644062	61	234.215	2016-12-05	F	15:15:00	1	out	0	0	6540	0.0652934	12	CHA-ERA
E	hillE89	689096	644896	32	245.995	2016-12-06	M	16:43:00	0	in	0	0	3828.03	0.0821236	5	BEA
S	hill22	687421	640754	51	233.26	2016-12-09	F	07:23:00	1	out	0	0	3653	0.0738012	10	BAL
S	hill41	687938	642848	87	239.51	2016-12-10	M	17:13:00	1	out	1	0	5800	0.112942	16	JAC
S	hill55	687628	643157	72	257.77	2016-12-10	M	16:53:00	0	out	0	1	5860	0.111334	11	JAC
E	hill27	688736	644663	64	234.22	1/13/2016	M	17:19:00	0	in	2	0	5838.01	0.0875828	2	FRE-WIL
E	hillE63	688698	645033	46	246.72	1/13/2016	M	14:02:00	1	out	1	1	6024	0.0948938	12	FRE-WIL-ERA
E	hillE89	689096	644896	32	245.995	1/13/2016	M	13:47:00	1	out	0	2	5951.49	0.0821236	12	FRE-WIL-ERA
E	hillE36	688993	645962	68	231.81	1/15/2015	M	09:48:00	1	out	0	4	4414	0.0902912	23	WIL
E	hill32	688625	643128	66	236.14	1/15/2016	M	14:19:00	1	out	1	1	4916	0.0798273	9	POS-EMM
E	hillE56	688595	643367	83	233.74	1/15/2016	M	14:41:00	1	out	2	0	5065.37	0.0812881	9	POS-EMM
E	hillE63	688698	645033	46	246.72	1/15/2016	F	14:00:00	1	out	1	0	6026	0.0948938	2	YEH
E	hillE76	688881	642910	63	234.22	1/15/2016	M	14:12:00	0	out	0	2	5026.3	0.0734298	9	POS-EMM
E	hillE89	689096	644896	32	245.995	1/15/2016	F	13:42:00	0	out	0	1	6293.7	0.0821236	2	YEH
E	hillE106	689369	645371	32	252.96	1/16/2016	M	16:24:00	1	in	7	0	6856	0.0860665	4	POS-EOL
E	hillE14	687935	645368	92	238.545	1/16/2016	M	12:19:00	0	out	2	5	5393.57	0.120926	4	POS
E	hillE28	688030	645404	90	230.85	1/16/2016	M	12:11:00	0	out	1	6	5442.88	0.11903	11	POS
E	hillE29	687889	645487	92	230.85	1/16/2016	M	13:37:00	0	in	4	3	6155.04	0.124204	4	POS
E	hillE32	688718	645384	45	230.855	1/16/2016	M	15:27:00	0	in	6	1	6459.54	0.101124	2	POS-EOL
E	hillE38	687763	645356	96	235.66	1/16/2016	M	12:53:00	1	out	3	4	5883	0.125377	9	POS
E	hillE53	688452	645665	79	248.395	1/16/2016	M	15:09:00	0	in	5	2	6581.36	0.113498	2	POS
E	hillE63	688698	645033	46	246.72	1/16/2016	M	08:38:00	1	out	0	7	4639	0.0948938	19.48	ATH-FAT-POS-EOL
E	hillE89	689096	644896	32	245.995	1/17/2014	M	07:36:00	1	out	0	0	2189.59	0.0989064	6	GIA-EOL
S	hill11	687417	643775	32	230.85	1/18/2014	F	12:01:00	1	in	2	0	5838	0.0636745	3	KIN
S	hill26	687607	643782	49	233.74	1/18/2014	F	11:47:00	0	in	1	1	5751.13	0.0674228	3	KIN
S	hill47	687682	643807	58	243.1	1/18/2014	F	10:21:00	1	in	0	2	5555	0.0693323	3	KIN
S	hill1	687484	644120	54	230.13	1/18/2015	F	14:18:00	0	in	4	0	2194.75	0.10387	5	KIN
S	hill17	687773	643105	79	231.464	1/18/2015	F	08:41:00	0	out	0	1	2771.56	0.0844578	13	KIN
S	hill18	687569	643070	73	231.656	1/18/2015	M	08:36:00	0	out	4	0	2962.44	0.0780759	8	IBR-KIN
S	hill34	688432	642926	75	231.33	1/18/2015	M	10:30:00	1	out	1	3	1010	0.210139	7.85	IBR
S	hill46	688378	644138	97	241.91	1/18/2015	M	12:50:00	1	in	3	1	873.4	0.124453	14	IBR-KIN
S	hillE56	688595	643367	83	233.74	1/18/2015	M	12:17:00	0	out	2	2	302.05	0.00721824	6	IBR
E	hillE106	689369	645371	32	252.96	1/19/2014	F	13:22:00	1	out	0	0	7217	0.102406	4.96	YED
S	hill11	687417	643775	32	230.85	1/20/2014	M	13:44:00	0	out	0	1	3707.61	0.0636745	3	KUB
S	hill30	687407	644038	42	234.94	1/20/2014	M	14:32:00	1	in	1	0	3411	0.0552045	1	KUB
E	hillE106	689369	645371	32	252.96	1/20/2014	M	06:54:00	0	in	0	2	4662.88	0.102406	3	POS-WAN-EOL
E	hillE22	688919	645253	37	230.85	1/20/2015	M	08:35:00	0	out	0	6	2937.83	0.0782546	23	RIC-WEH
E	hillE4	688727	645483	45	230.61	1/20/2015	M	08:51:00	1	out	2	4	2635	0.0854787	23	RIC
E	hillE66	688767	645422	40	235.9	1/20/2015	M	08:49:00	0	out	1	5	2610.83	0.0848539	23	RIC
S	hill17	687773	643105	79	231.464	1/21/2014	F	10:52:00	0	out	0	2	2370	0.0593141	18	KIN
S	hill44	687978	643739	83	240.686	1/21/2014	F	15:17:00	0	in	1	1	2100	0.0740034	3	KIN
S	hill11	687417	643775	32	230.85	1/21/2015	F	13:37:00	0	out	0	0	1189.12	0.0925873	9	MBE
E	hillE63	688698	645033	46	246.72	1/21/2016	M	06:34:00	1	out	0	1	6015.49	0.0948938	14.73	BEA
E	hillE98	689236	644062	61	234.215	1/21/2016	M	10:25:00	1	in	1	0	5370	0.0652934	6.96	BEA
E	hillE89	689096	644896	32	245.995	1/22/2015	F	17:59:00	1	out	0	0	3079	0.0681569	9.83	WAN
S	hill45	687520	643968	49	240.945	1/23/2015	M	17:14:00	1	out	0	0	1652	0.100215	11	KUB
E	hillE106	689369	645371	32	252.96	1/23/2015	F	17:12:00	0	in	4	0	2352.4	0.0699287	4	IND
E	hillE48	688161	645527	86	234.7	1/23/2015	F	11:32:00	1	out	0	2	2775	0.101713	23	RWE-BEA
E	hillE6	687632	646511	98	230.37	1/23/2015	F	14:14:00	1	out	1	3	2962	0.13141	6.76	IND
S	hill30	687407	644038	42	234.94	1/24/2015	M	06:40:00	1	in	2	0	2672	0.0999759	7.28	SHO-JUL
E	hillE8	689052	645886	58	230.37	1/25/2015	M	09:47:00	0	out	0	15	5040.5	0.0874562	10	ATH-POL-WEH
S	hill1	687484	644120	54	230.13	1/27/2014	M	16:39:00	0	out	2	0	2679.34	0.072344	1	SHO
S	hill12	687725	643824	63	230.85	1/27/2014	M	14:10:00	0	out	1	1	3827.64	0.0704826	2	SHO
S	hill17	687773	643105	79	231.464	1/27/2014	M	11:22:00	0	in	1	2	5325.95	0.0593141	7	SHO-JAC
S	hill45	687520	643968	49	240.945	1/27/2014	M	17:38:00	0	in	4	0	2556.49	0.0696937	8	SHO-JAC
S	hill55	687628	643157	72	257.77	1/27/2014	M	11:16:00	0	in	0	3	5430.27	0.0567611	7	SHO-JAC
E	hill27	688736	644663	64	234.22	1/27/2015	M	09:45:00	1	out	0	0	3255	0.074958	23	RIC-WEH
E	hillE63	688698	645033	46	246.72	1/27/2016	M	06:45:00	1	out	0	1	5746.93	0.0948938	9.28	FRE
E	hillE89	689096	644896	32	245.995	1/27/2016	M	09:14:00	0	in	1	0	6203.35	0.0821236	7	FRE-PES
E	hillE93	689178	644001	63	239.02	1/27/2016	M	10:39:00	0	in	1	0	5469.36	0.0661551	6	FRE
S	hill11	687417	643775	32	230.85	1/28/2014	M	07:27:00	1	out	0	1	2489	0.0636745	5	IBR
S	hill17	687773	643105	79	231.464	1/28/2014	F	15:53:00	0	in	2	1	3329.88	0.0593141	10	SUM
S	hill29	688346	643916	97	234.22	1/28/2014	M	11:35:00	1	out	1	1	2318	0.0848112	11	IBR-SUM
S	hill32	688625	643128	90	236.14	1/28/2014	M	14:43:00	1	in	1	0	2995	0.0804543	3	IBR
S	hill45	687520	643968	49	240.945	1/28/2014	F	08:23:00	1	out	0	2	2342	0.0696937	11	SUM
S	hill46	688378	644138	97	241.91	1/28/2014	M	11:09:00	1	out	1	2	2231	0.0893878	9	IBR-SUM
S	hill55	687628	643157	72	257.77	1/28/2014	F	16:03:00	0	in	2	0	3392.07	0.0567611	4	SUM
E	hillE106	689369	645371	32	252.96	1/28/2014	M	08:22:00	1	out	0	1	2312	0.102406	3	ATH-MAI-ATH
S	hill18	687569	643070	73	231.656	1/29/2014	M	07:40:00	0	in	0	0	3620	0.0540898	1	SHO
E	hillE63	688698	645033	46	246.72	1/29/2016	M	12:08:00	1	out	1	0	4775.24	0.0948938	16.11	EMM-WIL
E	hillE63	688698	645033	46	246.72	1/29/2016	M	09:00:00	1	in	0	1	5335	0.0948938	8	EMM-WIL
S	hill21	688226	642578	86	232.78	10/13/2016	M	07:11:00	0	out	0	3	4958.93	0.11712	16	KUB-SUM
S	hill39	688576	641737	96	238.545	10/13/2016	M	08:29:00	1	in	1	2	4140.6	0.117692	8	KUB-SUM
S	hill54	688080	641193	55	257.29	10/13/2016	M	09:50:00	1	in	2	1	4037	0.0972065	4.92	KUB-SUM
E	hill32	688625	643128	66	236.14	10/14/2015	F	13:39:00	1	out	0	0	3178	0.0754075	24	QUA
S	hill18	687569	643070	73	231.656	10/16/2014	M	09:38:00	1	out	0	4	5090	0.0540898	5	SHO
S	hill21	688226	642578	86	232.78	10/16/2014	M	11:40:00	0	out	2	2	3870	0.0652881	5	SHO
S	hill41	687938	642848	87	239.51	10/16/2014	M	10:59:00	1	out	1	3	4340	0.0602479	14	SHO
S	hill42	687946	641316	53	240.47	10/16/2014	M	16:11:00	0	in	4	0	3150	0.0586914	12	SHO
S	hill56	688204	641464	69	268.83	10/16/2014	M	15:23:00	0	in	3	1	3070	0.0644006	9	SHO
E	hillE26	688904	645380	37	231.575	10/16/2016	M	17:11:00	0	out	1	1	6536.78	0.0966698	10	ATH-FRE
E	hillE67	688775	645282	40	235.9	10/16/2016	M	17:26:00	1	out	2	0	6412	0.097576	10	ATH-FRE
E	hillE81	688948	645364	37	232.3	10/16/2016	M	13:52:00	1	out	0	2	7124	0.0952636	10	ATH-FRE
E	hillE66	688767	645422	40	235.9	10/17/2016	M	09:44:00	0	out	0	2	6458.59	0.100755	10	ATH-FRE
E	hillE81	688948	645364	37	232.3	10/17/2016	M	13:48:00	0	in	1	1	6690.44	0.0952636	2	ATH-FRE
E	hillE85	689014	646280	36	231.81	10/17/2016	M	15:16:00	0	in	2	0	6170.57	0.115939	4	ATH
E	hill15	687863	642152	79	231.33	10/19/2015	F	14:23:00	1	out	3	1	2877	0.107624	23	RWE
E	hill32	688625	643128	66	236.14	10/19/2015	F	11:01:00	1	out	1	3	4190	0.0754075	26	RWE
E	hill34	688432	642926	89	236.62	10/19/2015	F	11:57:00	1	out	2	2	3839.89	0.0831292	26	RWE
E	hill39	688576	641737	94	243.35	10/19/2015	F	16:41:00	0	in	4	0	3548.04	0.0964193	25	RWE
E	hillE72	688855	643202	58	234.7	10/19/2015	F	10:44:00	0	out	0	4	4356.74	0.0687352	26	RWE
S	hill16	687417	643412	36	231.33	10/20/2014	M	17:19:00	0	out	0	0	6600	0.0565932	6	WOO
S	hill11	687417	643775	32	230.85	10/23/2014	M	16:16:00	1	in	1	0	6880	0.0636745	5	WOO
S	hill53	687509	643292	52	255.85	10/23/2014	M	14:37:00	0	out	0	1	6082.15	0.0563467	6	IBR
S	hill16	687417	643412	36	231.33	10/30/2014	M	16:25:00	0	in	2	0	6312	0.0565932	1	WOO
S	hill18	687569	643070	73	231.656	10/30/2014	M	07:25:00	1	out	1	1	4507	0.0540898	2	WOO
S	hill45	687520	643968	49	240.945	10/30/2014	M	06:37:00	0	in	0	2	5165.94	0.0696937	2	WOO
S	hill30	687407	644038	42	234.94	11/18/2015	F	10:27:00	0	in	0	0	6673.8	0.0999759	1	JUL
E	hillE35	689273	645812	84	233.495	11/23/2014	M	06:56:00	0	in	5	1	8588.76	0.134919	13	RIC-WIL
E	hillE35	689273	645812	84	231.575	11/23/2014	M	06:55:00	0	in	4	2	8596.14	0.0753902	13	RIC-WIL
E	hill27	688736	644663	64	234.22	11/28/2014	M	09:08:00	0	out	1	1	6588.23	0.105182	17	WIL
E	hill32	688625	643128	66	236.14	11/28/2014	M	11:01:00	0	in	2	0	4648.68	0.0958382	17	WIL
E	hillE89	689096	644896	32	245.995	11/28/2014	M	07:23:00	1	out	0	2	8106	0.0989064	8.64	WIL
S	hill16	687417	643412	36	231.33	11/30/2014	F	07:32:00	0	in	0	0	5191.43	0.0565932	2	GAI
E	hillE106	689369	645371	32	252.96	12/13/2015	F	16:25:00	0	out	0	1	7261.33	0.0699287	5	YED
E	hillE22	688919	645253	37	230.85	12/13/2015	M	16:55:00	1	out	0	0	6796.68	0.0782546	12	WIL-MAI
E	hillE89	689096	644896	32	245.995	12/13/2015	F	16:41:00	1	out	1	0	6648.03	0.0681569	3	YED
E	hillE89	689096	644896	32	245.995	12/14/2013	M	08:23:00	0	out	0	0	3568.81	0.0905466	16	ATH-ATH
S	hill30	687407	644038	42	234.94	12/14/2014	M	14:27:00	1	out	0	0	5593	0.0552045	5	RAV
E	hill28	688175	644506	100	234.22	12/14/2015	M	09:09:00	1	out	0	1	5391	0.0895404	7.19	RIC-BEA
E	hill46	688378	644138	97	241.91	12/14/2015	M	09:42:00	1	out	1	0	5084	0.0815145	20.71	RIC-POL
S	hill15	687863	642152	79	231.33	12/18/2014	M	12:27:00	1	out	0	2	4030	0.053604	7	KUB
S	hill22	687421	640754	51	233.26	12/18/2014	M	15:34:00	0	in	2	0	4678.86	0.0531668	13	KUB
S	hill42	687946	641316	53	240.47	12/18/2014	M	14:46:00	0	in	1	1	3572.74	0.0586914	12	KUB
E	hillE89	689096	644896	32	245.995	12/18/2014	M	15:01:00	0	in	0	0	4142.09	0.0989064	4	FRE
E	hillE93	689178	644001	63	239.02	12/20/2014	M	15:03:00	0	out	0	0	3931.68	0.0823807	2	POS
S	hill1	687484	644120	54	230.13	12/21/2014	F	14:28:00	1	in	1	0	5338.55	0.072344	18	GAI
S	hill45	687520	643968	49	240.945	12/21/2014	F	13:58:00	1	out	0	1	5472	0.0696937	18	GAI
E	hillE35	689273	645812	84	231.575	12/21/2015	M	09:13:00	0	out	0	2	6293.26	0.0927999	14	RIC-EOL-ERA
S	hill33	687760	644734	95	236.38	12/23/2014	M	13:05:00	0	in	1	2	3538.6	0.0903968	15	KUB-IBR-JAC
S	hill35	687698	644614	92	237.1	12/23/2014	M	13:12:00	0	in	2	1	3529.28	0.0867119	16	KUB-IBR-JAC
S	hill45	687520	643968	49	240.945	12/23/2014	M	14:17:00	0	in	2	0	2718.06	0.0696937	8	KUB-IBR-JAC
S	hill7	687586	644837	93	230.37	12/23/2014	M	09:48:00	1	out	0	3	4992	0.0899828	21	KUB
S	hill20	687533	645386	98	232.754	12/24/2013	M	11:36:00	0	in	1	0	5948.1	0.115828	14	WOO
S	hill33	687760	644734	95	236.38	12/24/2013	F	11:18:00	0	out	0	0	5589.67	0.115158	8	PEM
E	hillE59	688629	645428	51	237.58	12/24/2014	M	11:01:00	0	out	1	1	4647.63	0.122557	13	FRE-GIA
E	hillE73	688867	645479	37	234.22	12/24/2014	M	10:51:00	0	out	0	2	4760.53	0.117415	15	FRE
E	hillE77	688899	644819	43	237.1	12/24/2014	M	14:16:00	0	in	2	0	4392.3	0.103006	4	FRE-GIA
E	hillE93	689178	644001	63	239.02	12/25/2013	M	10:22:00	0	out	0	0	4244.51	0.0754263	15	POS
S	hill17	687773	643105	79	231.464	12/26/2013	F	10:48:00	0	out	1	3	4812.24	0.0755612	11	SUM
S	hill34	688432	642926	89	236.62	12/26/2013	F	11:30:00	0	out	1	1	4989.64	0.093678	16	ISH
S	hill39	688576	641737	96	238.545	12/26/2013	F	13:36:00	0	in	3	1	6120.78	0.0930669	7	SUM
S	hill55	687628	643157	72	257.77	12/26/2013	F	10:28:00	0	out	0	2	4770.04	0.072309	6	ISH
S	hill8	687913	641623	53	230.37	12/26/2013	F	15:29:00	0	in	3	0	6538.38	0.0708533	12	ISH-SUM
E	hillE3	689004	643889	73	230.37	12/26/2015	M	17:29:00	0	in	0	0	5722.31	0.0622298	10	RIC-EOL-ERA
S	hill30	687407	644038	42	234.94	12/28/2014	F	15:00:00	0	in	1	0	3498.35	0.0552045	2	HAV
S	hill45	687520	643968	49	240.945	12/28/2014	M	15:18:00	0	in	0	0	3680.59	0.0696937	2	IBR
S	hill7	687586	644837	94	230.37	12/28/2014	F	13:05:00	1	in	0	1	3163.74	0.0899828	8	HAV
S	hill7	687586	644837	93	230.37	12/28/2014	M	14:35:00	0	in	0	1	3348.98	0.0899828	1	KUB-SHO
E	hillE106	689369	645371	32	252.96	12/28/2015	F	10:40:00	1	out	0	0	7880	0.0699287	1.97	KOR
E	hillE26	688904	645380	37	231.575	12/28/2015	M	15:11:00	0	in	1	0	6918.51	0.0805921	8	RIC-WIL-BEA
E	hillE65	688736	645281	44	232.3	12/28/2015	M	14:29:00	0	in	0	1	7053.89	0.0830698	8	RIC-WIL-BEA
E	hillE2	688917	645460	37	230.135	12/29/2013	F	18:24:00	1	in	6	0	2330.68	0.106095	18	IND
E	hillE36	688993	645962	68	231.81	12/29/2013	F	13:37:00	1	out	0	6	3914	0.115336	15	IND
E	hillE62	688655	645572	54	232.54	12/29/2013	F	17:57:00	0	in	4	2	2282.15	0.114404	3	IND
E	hillE73	688867	645479	37	234.22	12/29/2013	F	18:22:00	0	in	5	1	2353.54	0.107503	18	IND
E	hillE32	688718	645384	45	230.855	12/29/2015	M	14:12:00	1	out	0	2	4220	0.085377	12.87	FRE-ERA
E	hillE67	688775	645282	40	235.9	12/29/2015	M	15:02:00	1	out	1	1	4024.4	0.0820894	12	FRE-ERA
E	hillE98	689236	644062	61	234.215	12/29/2015	M	17:10:00	0	in	2	0	4261.98	0.0556864	3	FRE-ERA
S	hill1	687484	644120	54	230.13	12/31/2014	M	07:22:00	1	out	1	0	2336.43	0.072344	11	SHO-IBR
S	hill30	687407	644038	42	234.94	12/31/2014	M	07:20:00	0	out	0	1	2470	0.0552045	11	SHO-IBR
S	hill22	687421	640754	51	233.26	2/13/2014	M	15:25:00	1	in	2	0	3835	0.0531668	1	IBR
S	hill45	687520	643968	49	240.945	2/13/2014	M	07:37:00	1	out	0	2	4158	0.0696937	4.77	IBR
S	hill49	688272	641415	73	244.31	2/13/2014	M	13:55:00	0	in	1	1	2250.77	0.0665126	8	IBR
S	hill45	687520	643968	49	240.945	2/16/2014	F	08:21:00	1	out	0	0	3043	0.0696937	5	SUM
S	hill32	688625	643128	90	236.14	2/17/2016	M	07:55:00	1	out	1	1	2444	0.139482	14.34	SOL-IBR
S	hill44	687978	643739	83	240.686	2/17/2016	M	07:23:00	0	out	0	1	2924.82	0.135526	18	SOL-IBR
S	hill41	687938	642848	87	239.51	2/18/2014	M	15:17:00	0	in	0	0	1799.72	0.0602479	3	SHO
E	hillE98	689236	644062	61	234.215	2/24/2016	F	15:57:00	0	in	1	0	2606.72	0.0652934	8	FAT
E	hillE98	689236	644062	61	234.215	2/24/2016	F	14:59:00	1	out	0	1	2459	0.0652934	8	FAT
E	hillE89	689096	644896	32	245.995	2/26/2014	F	18:17:00	0	out	0	0	2610.69	0.0989064	5	RWE
E	hillE3	689004	643889	73	230.37	2/27/2015	M	13:35:00	0	out	0	0	4534.68	0.0622298	13	ATH
S	hill49	688272	641415	73	244.31	3/13/2014	M	16:19:00	0	out	0	0	4220	0.0665126	3	WOO
E	hill34	688432	642926	89	236.62	3/13/2016	M	11:34:00	1	out	0	1	3684	0.0873911	2.6	RIC
E	hillE56	688595	643367	83	233.74	3/13/2016	M	12:09:00	1	out	1	0	4040	0.0812881	2.35	RIC-REP
E	hillE72	688855	643202	58	234.7	3/14/2015	M	16:06:00	1	out	1	0	2941	0.0687352	21	RIC
E	hillE76	688881	642910	63	234.22	3/14/2015	M	14:02:00	1	out	0	1	3291	0.0706742	8	ATH-RIC
E	hill32	688625	643128	66	236.14	3/16/2016	F	11:26:00	1	out	0	0	3066	0.0798273	9.7	IND-WIL-YED-EOL
E	hillE98	689236	644062	61	234.215	3/19/2014	M	16:44:00	1	out	0	0	6375	0.0810711	5.44	WIL
S	hill14	687926	640454	73	230.85	3/22/2014	M	08:22:00	0	in	0	0	2521.22	0.0693704	3	KUB-SHO
S	hill8	687913	641623	53	230.37	3/22/2015	M	17:03:00	0	in	0	1	5191.72	0.0722896	15	IBR-JAC
E	hillE106	689369	645371	32	252.96	3/22/2016	M	14:50:00	0	out	0	0	6566.78	0.0860665	3	WIL-RIC
S	hill31	687934	641546	53	235.18	3/23/2014	F	13:52:00	0	in	0	0	3590	0.0566909	4	SUM
E	hill32	688625	643128	66	236.14	3/26/2016	F	17:45:00	0	out	0	0	5360.26	0.0798273	9	FAT-YED
E	hill12	687725	643824	99	243.706	3/30/2016	F	09:24:00	1	out	2	1	5931	0.110438	12.1	GIA
E	hill2	687828	643681	99	232.78	3/30/2016	F	09:03:00	1	out	0	3	5586	0.105093	20.15	GIA
E	hill36	687813	643743	67	237.1	3/30/2016	F	09:12:00	1	out	1	2	5776	0.106878	21.9	GIA
E	hill46	688378	644138	97	241.91	3/30/2016	F	14:13:00	0	in	3	0	6241.04	0.0918043	11	GIA
S	hill22	687421	640754	51	233.26	3/31/2014	M	16:06:00	0	out	0	0	5721.49	0.0531668	3	WOO
E	hillE60	688643	645316	51	234.94	4/13/2015	F	08:45:00	0	in	0	0	7454.27	0.0861838	5	POL-POS
S	hill31	687934	641546	53	235.18	4/13/2016	M	14:02:00	0	in	1	0	4946.89	0.0936088	22	JAC
S	hill54	688080	641193	55	257.29	4/13/2016	F	13:47:00	0	in	0	1	4825.02	0.0972065	22	JAC-ISH-XEL
S	hill31	687934	641546	53	235.18	4/14/2014	M	11:38:00	0	out	0	0	4259.62	0.0566909	10	SHO-IBR
S	hill42	687946	641316	53	240.47	4/14/2014	F	09:20:00	0	out	0	1	4251.75	0.0586914	12	MBE
S	hill54	688080	641193	55	257.29	4/14/2014	F	09:44:00	1	out	1	0	4277	0.0632549	9.59	MBE
E	hill27	688736	644663	64	234.22	4/14/2015	M	13:01:00	0	in	0	1	3426.46	0.074958	6	FRE
E	hillE58	688607	645191	55	239.745	4/14/2015	M	06:22:00	1	out	0	0	6083	0.0852342	8.22	POS-PES
E	hillE89	689096	644896	32	245.995	4/14/2015	M	15:13:00	0	out	1	0	3262.37	0.0681569	6	FRE
S	hill22	687421	640754	51	233.26	4/14/2016	F	07:56:00	0	out	0	0	3943.82	0.0738012	8	RAP
S	hill31	687934	641546	53	235.18	4/14/2016	F	13:33:00	1	out	1	0	1477	0.0936088	3.57	BAL
S	hill42	687946	641316	69	240.47	4/14/2016	F	13:11:00	1	out	0	1	1603	0.0925492	4	BAL
E	hillE76	688881	642910	63	234.22	4/14/2016	M	10:28:00	1	out	0	0	2299	0.0734298	3	POS-RIC-WIL-GIA-EOL
S	hill14	687926	640454	73	230.85	4/15/2014	M	16:31:00	1	out	0	1	3900	0.0693704	11	JAC-SHO
S	hill52	688004	640435	76	255.13	4/15/2014	M	16:42:00	1	out	1	0	3926.33	0.0713957	9.92	JAC-SHO
E	hillE28	688030	645404	90	230.85	4/15/2014	M	09:54:00	0	out	1	0	3732.18	0.138841	12	FRE-POS
E	hillE54	688530	646185	96	232.3	4/15/2014	M	12:24:00	0	in	2	2	4414.47	0.142367	7	POS
E	hillE63	688698	645033	46	246.72	4/15/2014	M	08:57:00	1	out	0	1	3591	0.112773	13.05	FRE-POS
E	hillE89	689096	644896	32	245.995	4/15/2014	F	14:08:00	0	in	0	0	3710.54	0.0989064	11	BAM
E	hill25	687968	644963	98	234.7	4/15/2015	M	11:18:00	0	out	0	3	3988.71	0.0995425	11	POS
E	hillE30	687989	645150	92	230.855	4/15/2015	M	11:58:00	0	in	2	1	4337.55	0.10109	2	POS
E	hillE43	687950	645092	93	241.43	4/15/2015	M	11:31:00	1	out	1	2	4105	0.10152	11	POS
E	hillE47	688117	645045	90	232.78	4/15/2015	M	12:06:00	0	in	3	0	4406.73	0.0963164	1	POS
S	hill31	687934	641546	53	235.18	4/15/2016	M	10:18:00	0	in	1	0	4374.42	0.0936088	12	KUB
S	hill42	687946	641316	53	240.47	4/15/2016	F	16:54:00	0	in	2	0	4384.11	0.0925492	12	KIN
S	hill49	688272	641415	73	244.31	4/15/2016	F	11:21:00	0	out	1	1	4360.35	0.104939	2	KIN
S	hill56	688204	641464	69	268.83	4/15/2016	F	11:20:00	0	out	0	2	4394.09	0.10272	2	KIN
S	hill8	687913	641623	53	230.37	4/15/2016	M	10:16:00	0	in	0	1	4367.64	0.0933418	12	KUB
S	hill14	687926	640454	73	230.85	4/16/2014	M	11:08:00	0	out	0	0	5007.88	0.0693704	13	WOO
S	hill24	687789	640200	86	233.5	4/16/2014	M	12:30:00	1	in	1	0	5328	0.0709903	6.9	WOO
E	hillE4	688727	645483	45	230.61	4/16/2015	F	15:38:00	0	out	2	1	7363.95	0.0854787	7	YED
E	hillE55	688587	645306	57	280.84	4/16/2015	F	17:04:00	1	out	3	0	7142	0.117209	2	YED-BEA
E	hillE65	688736	645281	44	232.3	4/16/2015	F	15:26:00	0	in	0	3	7197.75	0.0830698	1	YED
E	hillE66	688767	645422	40	235.9	4/16/2015	F	15:35:00	0	in	1	2	7326.11	0.0848539	2	YED
E	hillE55	688587	645306	57	280.84	4/17/2015	F	16:05:00	0	out	3	1	7202.16	0.117209	6	GIA
E	hillE58	688607	645191	55	239.745	4/17/2015	M	16:09:00	1	out	4	0	7114	0.0852342	1	GIA-RIC
E	hillE58	688607	645191	55	239.745	4/17/2015	M	16:48:00	1	out	3	0	7138	0.0852342	1	RIC
E	hillE59	688629	645428	51	237.58	4/17/2015	M	15:59:00	0	out	2	2	7409.57	0.0883239	6	GIA-RIC
E	hillE78	688922	645289	37	234.94	4/17/2015	F	09:07:00	1	in	0	4	7161	0.0788042	8.5	GIA
E	hillE81	688948	645364	37	232.3	4/17/2015	F	09:12:00	0	in	1	3	7134.06	0.0794779	9	GIA
E	hillE85	689014	646280	36	231.81	4/17/2015	M	09:15:00	0	in	0	3	7079.37	0.0969549	1	RIC
S	hill42	687946	641316	53	240.47	4/18/2014	M	06:52:00	0	out	0	1	4270	0.0586914	4	JAC
S	hill54	688080	641193	55	257.29	4/18/2014	M	06:57:00	0	in	0	0	4280	0.0632549	16	KUB
E	hillE12	688488	645520	64	234.22	4/18/2015	M	14:46:00	0	in	1	1	7155.5	0.093214	2	WIL
E	hillE55	688587	645306	57	280.84	4/18/2015	M	08:10:00	1	out	0	2	7131.01	0.117209	3.04	WIL-WEH
E	hillE58	688607	645191	55	239.745	4/18/2015	M	15:49:00	1	out	2	0	7115	0.0852342	8.14	WIL
S	hill21	688226	642578	86	232.78	4/19/2014	M	12:37:00	1	in	1	0	3643	0.0652881	2.17	IBR-JAC
S	hill31	687934	641546	53	235.18	4/19/2014	M	07:17:00	1	out	0	1	4660	0.0566909	4.02	IBR-JAC
S	hill48	688274	642317	85	243.35	4/19/2014	M	10:50:00	0	out	1	1	3859.55	0.0652662	4	JAC
S	hill31	687934	641546	53	235.18	4/20/2014	F	17:29:00	1	in	0	0	4680	0.0566909	18	LUC-KIN
S	hill39	688576	641737	96	238.545	4/20/2014	M	15:09:00	0	in	0	0	4584.5	0.0730557	3	KUB
E	hillE63	688698	645033	46	246.72	4/20/2015	F	16:41:00	0	out	1	0	6462.35	0.0800723	1	ELI-WEH
E	hillE77	688899	644819	43	237.1	4/20/2015	M	11:31:00	0	in	0	1	5557.89	0.0722917	9	ELI-ATH-RIC-WEH
S	hill22	687421	640754	51	233.26	4/22/2014	F	08:03:00	1	in	0	0	5319	0.0531668	11	SUM
E	hillE106	689369	645371	32	252.96	4/22/2015	M	13:49:00	0	out	0	3	7172.12	0.0699287	5	ATH
E	hillE22	688919	645253	37	230.85	4/22/2015	M	14:02:00	0	out	1	2	6815.75	0.0782546	5	ATH
E	hillE58	688607	645191	55	239.745	4/22/2015	M	14:27:00	0	in	3	0	6648.18	0.0852342	3	ATH
E	hillE78	688922	645289	37	234.94	4/22/2015	M	15:03:00	1	out	2	1	6697	0.0788042	1.76	ATH
S	hill21	688226	642578	86	232.78	4/23/2014	F	16:28:00	1	in	2	0	2650	0.0652881	16	JUL
S	hill31	687934	641546	53	235.18	4/23/2014	F	09:01:00	1	out	1	1	3810	0.0566909	12	JUL
S	hill8	687913	641623	53	230.37	4/23/2014	F	08:59:00	0	out	0	2	4030	0.0556185	5	JUL
S	hill1	687484	644120	54	230.13	4/25/2015	F	09:31:00	1	in	1	0	4397.7	0.10387	1	GAI
S	hill16	687417	643412	36	231.33	4/25/2015	F	10:35:00	0	in	2	0	4345.9	0.0825922	1	GAI
S	hill16	687417	643412	36	231.33	4/25/2015	M	18:35:00	0	in	3	0	4569.53	0.0825922	2	IBR
S	hill18	687569	643070	73	231.656	4/25/2015	M	18:26:00	0	in	2	1	4167.87	0.0780759	2	IBR
S	hill30	687407	644038	42	234.94	4/25/2015	F	09:57:00	1	in	1	1	4417.81	0.0999759	1	GAI
S	hill32	688625	643128	90	236.14	4/25/2015	M	15:36:00	0	in	2	0	3335.99	0.110279	2	WOO-SOL
S	hill44	687978	643739	83	240.686	4/25/2015	M	10:12:00	0	out	0	2	3697.7	0.104576	12	IBR-WOO
S	hillE56	688595	643367	83	233.74	4/25/2015	M	12:42:00	1	out	1	1	3095.17	0.113583	8	WOO
S	hillE76	688881	642910	63	234.22	4/25/2015	M	15:18:00	0	in	1	2	3186.26	0.115176	2	IBR
S	hill41	687938	642848	87	239.51	4/26/2015	M	08:24:00	1	out	1	2	3809	0.0842597	6	MOH
S	hill42	687946	641316	53	240.47	4/26/2015	M	11:48:00	0	out	2	0	4928.71	0.0745186	7	ISH-WOO
S	hill55	687628	643157	72	257.77	4/26/2015	M	08:08:00	0	out	0	1	4047.78	0.0816544	12	ISH-MOH-WOO
S	hill31	687934	641546	53	235.18	4/27/2014	M	12:13:00	0	out	0	1	1990	0.0566909	2	WOO
S	hill8	687913	641623	53	230.37	4/27/2014	M	12:55:00	0	out	1	0	1990	0.0556185	15	WOO
S	hill11	687417	643775	32	230.85	4/27/2015	F	14:56:00	1	out	5	0	3414.36	0.0925873	3	ISH
S	hill15	687863	642152	79	231.33	4/27/2015	F	08:58:00	0	in	1	4	3925.49	0.0726834	3	MBE-ISH
S	hill16	687417	643412	36	231.33	4/27/2015	F	09:38:00	0	in	4	1	4725.75	0.0825922	3	MBE-ISH
S	hill18	687569	643070	73	231.656	4/27/2015	F	09:16:00	0	in	2	3	4423.97	0.0780759	5	ISH
S	hill31	687934	641546	53	235.18	4/27/2015	M	08:21:00	1	out	1	3	4072.3	0.0731548	5	IBR
S	hill42	687946	641316	53	240.47	4/27/2015	M	08:14:00	0	out	0	4	4217.7	0.0745186	3	IBR
S	hill53	687509	643292	52	255.85	4/27/2015	F	09:36:00	0	in	3	2	4867.75	0.0817762	3	IBR-MBE-ISH
S	hill55	687628	643157	72	257.77	4/27/2015	M	09:25:00	0	in	3	1	4476.47	0.0816544	2	IBR
S	hill56	688204	641464	69	268.83	4/27/2015	F	08:21:00	0	in	0	5	3871.89	0.0828734	3	MBE-ISH
S	hill8	687913	641623	53	230.37	4/27/2015	M	08:29:00	1	out	2	2	4042	0.0722896	6.25	IBR
E	hillE36	688993	645962	68	231.81	4/28/2016	M	14:42:00	1	out	3	0	7510	0.108079	5.15	WIL-POS
E	hillE98	689236	644062	61	234.215	5/15/2014	F	16:30:00	1	out	0	0	3774	0.0810711	8.76	CHA-GIA-EOL
S	hill19	687523	639933	85	231.81	5/15/2015	M	17:06:00	0	out	0	0	7026.67	0.0844135	11	WOO
S	hill43	687498	640652	54	240.47	5/16/2015	M	15:39:00	1	in	0	0	6605	0.0677251	3	KUB
S	hill19	687523	639933	85	231.81	5/17/2015	M	16:43:00	0	in	0	0	6143.96	0.0844135	6	SHO
S	hill42	687946	641316	53	240.47	5/18/2014	M	15:03:00	1	out	0	0	3631	0.0586914	4	WOO
S	hill42	687946	641316	53	240.47	5/18/2015	F	13:19:00	0	out	1	0	4594.06	0.0745186	11	KIN
S	hill43	687498	640652	54	240.47	5/18/2015	F	12:29:00	0	out	0	1	5324.45	0.0677251	11	KIN
S	hill43	687498	640652	54	240.47	5/19/2014	F	10:30:00	0	in	0	1	4731.12	0.0568473	4	MBE
S	hill43	687498	640652	54	240.47	5/19/2014	F	16:40:00	0	out	1	0	4848.91	0.0568473	4	MBE
S	hill15	687863	642152	79	231.33	5/19/2015	M	11:06:00	1	in	0	2	3788	0.0726834	8.42	SHO-WOO
S	hill40	687902	642251	81	239.02	5/19/2015	M	11:01:00	1	in	1	2	3779.93	0.0749226	11	MOH-SHO-WOO
S	hill43	687498	640652	54	240.47	5/20/2015	F	11:11:00	0	in	0	0	6214.32	0.0677251	7	ISH
S	hill14	687926	640454	73	230.85	5/22/2015	F	10:28:00	0	out	0	1	6479.61	0.0842525	6	RAP
S	hill22	687421	640754	51	233.26	5/22/2015	F	14:19:00	1	in	1	0	6300	0.0631921	6	RAP
E	hillE98	689236	644062	61	234.215	5/23/2014	M	15:27:00	1	out	0	0	5745	0.0810711	3.91	POS
S	hill24	687789	640200	86	233.5	5/24/2015	M	08:19:00	0	in	0	0	6151.9	0.0853147	7	KUB-RAV
S	hill43	687498	640652	54	240.47	5/24/2015	M	11:45:00	0	in	0	0	5544.05	0.0677251	1	RAV
S	hill14	687926	640454	73	230.85	5/25/2015	M	13:49:00	0	out	0	1	6673.11	0.0842525	1	JAC-SOL
S	hill52	688004	640435	76	255.13	5/25/2015	M	13:51:00	0	out	1	0	6676.14	0.0869772	1	JAC-SOL
S	hill24	687789	640200	86	233.5	5/26/2015	M	08:59:00	1	in	0	0	5531.19	0.0853147	6	IBR-GAI-JAC
S	hill54	688080	641193	55	257.29	5/27/2016	M	09:31:00	0	in	0	0	6315.71	0.0972065	13	WOO-KUB
S	hill42	687946	641316	53	240.47	5/28/2015	F	14:54:00	1	out	1	0	3027	0.0745186	9.89	ASA
S	hill43	687498	640652	54	240.47	5/28/2015	F	10:36:00	0	out	0	1	3159.2	0.0677251	23	ASA
S	hill39	688576	641737	96	238.545	5/29/2015	M	07:17:00	0	out	0	0	2254.1	0.095985	4	KUB
S	hill19	687523	639933	85	231.81	6/19/2016	M	12:45:00	1	out	0	0	3602	0.0871379	7	KUB-KIN
S	hill22	687421	640754	51	233.26	6/25/2016	M	07:08:00	1	in	0	0	3407.49	0.0738012	2	JAC-MOH
S	hill19	687523	639933	85	231.81	6/26/2016	M	17:26:00	1	out	0	0	6619	0.0871379	8	KUB-KIN
E	hillE2	688917	645460	37	230.135	6/26/2016	F	09:13:00	0	out	1	2	4460.9	0.0975634	14	MAI-FAT-YED
E	hillE26	688904	645380	37	231.575	6/26/2016	F	09:04:00	1	out	0	3	4356	0.0966698	15	MAI-FAT-YED
E	hillE73	688867	645479	37	234.22	6/26/2016	F	09:26:00	0	out	2	1	4557.18	0.0996187	14	MAI
E	hillE74	688876	645526	38	231.81	6/26/2016	F	09:28:00	1	out	3	0	4548	0.100658	14	MAI
S	hill43	687498	640652	54	240.47	6/27/2014	F	09:21:00	1	in	0	0	6016.17	0.0568473	3	PEM
S	hill19	687523	639933	85	231.81	6/27/2016	F	09:38:00	1	out	0	0	6766	0.0871379	9.98	PEM-TOU
E	hill27	688736	644663	64	234.22	6/28/2015	F	09:39:00	1	in	0	2	2853	0.074958	2	WAN
E	hillE59	688629	645428	51	237.58	6/28/2015	F	15:05:00	0	in	2	0	2958.95	0.0883239	2	WAN
E	hillE60	688643	645316	51	234.94	6/28/2015	F	15:00:00	0	in	1	1	2958.48	0.0861838	2	WAN
S	hill22	687421	640754	51	233.26	6/28/2016	M	16:29:00	0	in	1	0	4124.41	0.0738012	3	WOO
S	hill24	687789	640200	86	233.5	6/28/2016	M	12:35:00	1	out	0	1	4405	0.0923046	6	WOO-TOU
S	hill43	687498	640652	54	240.47	6/28/2016	F	13:48:00	1	in	0	1	4298	0.0772059	3	TOU
E	hillE93	689178	644001	63	239.02	6/28/2016	F	10:19:00	1	out	0	0	4147.73	0.0661551	7	BEA-RWE
S	hill15	687863	642152	79	231.33	6/29/2016	F	14:47:00	0	in	1	0	3200.35	0.0976964	8	ASA
S	hill40	687902	642251	81	239.02	6/29/2016	F	11:51:00	0	out	0	1	2444.62	0.100535	9	ASA
E	hillE77	688899	644819	43	237.1	6/29/2016	F	13:08:00	0	in	0	1	2554.14	0.0857865	2	RWE-FAT
E	hillE89	689096	644896	32	245.995	6/29/2016	F	13:12:00	0	in	1	0	2729.61	0.0821236	2	RWE-FAT
S	hill19	687523	639933	85	231.81	6/30/2016	M	16:51:00	0	out	0	0	5660	0.0871379	3	KUB
S	hill22	687421	640754	51	233.26	6/30/2016	F	07:27:00	0	in	0	0	5294.52	0.0738012	10	KIN-UAP
S	hill41	687938	642848	87	239.51	7/13/2014	F	09:27:00	0	in	0	1	3965.37	0.0602479	5	SUM
S	hill8	687913	641623	53	230.37	7/13/2014	F	13:35:00	1	in	1	0	5038	0.0556185	8	SUM
E	hillE4	688727	645483	45	230.61	7/15/2015	M	09:04:00	0	in	1	2	5270.86	0.0854787	4	WIL-PES
E	hillE59	688629	645428	51	237.58	7/15/2015	M	07:04:00	1	out	0	3	5306	0.0883239	4	WIL-PES
E	hillE62	688655	645572	54	232.54	7/15/2015	M	16:37:00	1	out	3	0	5700	0.0901872	4	WIL-PES
E	hillE73	688867	645479	37	234.22	7/15/2015	M	11:55:00	0	in	2	1	6134.56	0.0834628	4	WIL-PES
S	hill40	687902	642251	81	239.02	7/16/2014	F	12:55:00	1	out	0	0	4779	0.0549561	15	MBE
E	hillE106	689369	645371	32	252.96	7/17/2016	F	12:45:00	0	out	0	0	6331.44	0.0860665	3	CHA
E	hillE12	688488	645520	64	234.22	7/18/2015	M	09:37:00	0	in	1	0	3579.8	0.093214	2	WIL
E	hillE21	687987	645413	90	230.85	7/18/2015	M	07:26:00	1	in	0	1	3401.37	0.104561	3	WIL
S	hill12	687725	643824	63	230.85	7/19/2014	F	07:51:00	0	in	2	5	3225.09	0.0704826	3	KIN
S	hill15	687863	642152	79	231.33	7/19/2014	F	14:02:00	0	out	5	2	4251.17	0.053604	3	KIN
S	hill26	687607	643782	49	233.74	7/19/2014	F	07:56:00	1	in	4	3	3308.42	0.0674228	3	KIN
S	hill36	687813	643743	67	237.1	7/19/2014	F	07:42:00	1	in	1	6	3170.33	0.070687	3	KIN
S	hill40	687902	642251	81	239.02	7/19/2014	F	14:04:00	1	out	6	1	4058.25	0.0549561	3	KIN
S	hill41	687938	642848	87	239.51	7/19/2014	F	15:28:00	0	out	7	0	3471.21	0.0602479	3	KIN
S	hill44	687978	643739	83	240.686	7/19/2014	F	07:32:00	0	in	0	7	3079.16	0.0740034	3	KIN
S	hill47	687682	643807	58	243.1	7/19/2014	F	07:53:00	0	in	3	4	3258.8	0.0693323	3	KIN
S	hill2	687828	643681	68	230.135	7/20/2014	F	13:09:00	0	out	1	0	1716.75	0.0698919	3	SUM
S	hill9	688254	643545	94	230.492	7/20/2014	F	07:28:00	0	in	0	1	2814.28	0.0768576	3	SUM
E	hillE26	688904	645380	37	231.575	7/20/2014	F	12:32:00	1	out	0	2	2169.96	0.114002	3	FAT
E	hillE65	688736	645281	44	232.3	7/20/2014	F	12:46:00	0	out	2	0	1910.08	0.11636	12	FAT
E	hillE70	688827	645374	38	247.675	7/20/2014	F	12:42:00	0	out	1	1	2104.61	0.116137	3	FAT
E	hillE106	689369	645371	32	252.96	7/20/2016	M	15:50:00	0	out	0	1	7140.69	0.0860665	2	POS-IND
E	hillE106	689369	645371	32	252.96	7/20/2016	M	17:07:00	0	in	1	0	7212.44	0.0860665	9	POS-IND
E	hillE89	689096	644896	32	245.995	7/21/2015	M	14:12:00	0	out	0	0	4137.07	0.0681569	1	POS
S	hill19	687523	639933	85	231.81	7/21/2016	F	16:52:00	0	out	0	0	6473.49	0.0871379	9	MOH
S	hill14	687926	640454	73	230.85	7/22/2016	F	08:03:00	1	out	1	0	5080	0.094135	2.25	TOU
S	hill24	687789	640200	86	233.5	7/22/2016	F	07:26:00	0	out	0	1	6860	0.0923046	6	TOU
S	hill14	687926	640454	73	230.85	7/23/2016	F	07:08:00	1	in	0	0	3785	0.094135	2	TOU
E	hillE22	688919	645253	37	230.85	7/23/2016	M	17:44:00	0	in	3	0	6220	0.0936001	6	FRE
E	hillE26	688904	645380	37	231.575	7/23/2016	M	15:10:00	1	out	2	1	6229	0.0966698	6	FRE
E	hillE63	688698	645033	46	246.72	7/23/2016	M	14:54:00	1	out	1	2	5703	0.0948938	6	FRE
E	hillE72	688855	643202	58	234.7	7/23/2016	M	12:12:00	0	out	0	3	3880	0.0730943	6	FRE
S	hill14	687926	640454	73	230.85	7/25/2016	F	15:31:00	1	out	0	0	6161	0.094135	3	ASA
S	hill41	687938	642848	87	239.51	7/26/2014	M	07:56:00	0	in	0	0	2943.77	0.0602479	11	IBR
E	hillE106	689369	645371	32	252.96	7/29/2016	F	18:03:00	0	in	0	0	5315.94	0.0860665	2	FAT-RIC
S	hill32	688625	643128	90	236.14	8/30/2014	M	06:39:00	1	in	0	1	2469	0.0804543	5	KUB-IBR
S	hill34	688432	642926	89	236.62	8/30/2014	M	15:50:00	1	out	1	0	2618.39	0.0735354	5	IBR
S	hill2	687828	643681	68	230.135	8/31/2014	M	12:42:00	1	out	1	1	4522	0.0698919	10	WOO
S	hill32	688625	643128	90	236.14	8/31/2014	M	14:58:00	1	out	2	0	3684	0.0804543	10	WOO-SUM
S	hill47	687682	643807	58	243.1	8/31/2014	M	12:34:00	0	out	0	2	4717.79	0.0693323	10	WOO-SUM
E	hillE22	688919	645253	37	230.85	9/13/2014	M	13:25:00	1	out	0	3	4330	0.111083	7	BEA
E	hillE32	688718	645384	45	230.855	9/13/2014	M	13:58:00	1	out	2	1	4089	0.119223	16	BEA
E	hillE4	688727	645483	45	230.61	9/13/2014	M	16:50:00	0	in	3	0	4090.4	0.120065	24	BEA
E	hillE67	688775	645282	40	235.9	9/13/2014	M	13:43:00	1	out	1	2	4209	0.115409	16	BEA
E	hillE26	688904	645380	37	231.575	9/13/2016	M	08:36:00	1	in	3	2	7038.58	0.0966698	5	FRE
E	hillE32	688718	645384	45	230.855	9/13/2016	M	08:29:00	0	in	1	4	6859.73	0.101124	5	FRE
E	hillE55	688587	645306	57	280.84	9/13/2016	M	08:10:00	0	in	0	5	6544.91	0.102561	5	FRE
E	hillE66	688767	645422	40	235.9	9/13/2016	M	08:31:00	0	in	2	3	6929.65	0.100755	5	FRE
E	hillE74	688876	645526	38	231.81	9/13/2016	M	08:49:00	0	in	4	1	7108.31	0.100658	5	FRE
S	hill1	687484	644120	54	230.13	9/14/2014	F	14:28:00	0	out	1	0	2146.29	0.072344	13	PEM
S	hill11	687417	643775	32	230.85	9/14/2014	F	13:20:00	1	out	1	0	2399	0.0636745	13	PEM
E	hillE4	688727	645483	45	230.61	9/14/2014	M	06:47:00	1	out	0	1	4169	0.120065	19.58	BEA
E	hillE73	688867	645479	37	234.22	9/14/2014	M	08:05:00	0	in	1	0	3968.75	0.117415	6	BEA
E	hillE22	688919	645253	37	230.85	9/21/2014	M	15:27:00	0	out	2	5	7428.35	0.111083	20	ATH-GIA
E	hillE3	689004	643889	73	230.37	9/21/2014	M	13:55:00	0	out	0	7	6984.38	0.0867814	7	ATH-GIA
E	hillE4	688727	645483	45	230.61	9/21/2014	M	17:12:00	0	in	6	1	7038.84	0.120065	21	ATH-GIA
E	hillE66	688767	645422	40	235.9	9/21/2014	M	15:40:00	1	out	5	2	7256	0.118764	20.95	ATH-GIA
E	hillE70	688827	645374	38	247.675	9/21/2014	M	15:33:00	0	out	4	3	7452.91	0.116137	19	ATH-GIA
E	hillE78	688922	645289	37	234.94	9/21/2014	M	15:29:00	0	out	3	4	7463.01	0.111796	19	ATH-GIA
E	hillE8	689052	645886	58	230.37	9/21/2014	M	17:46:00	0	in	7	0	7305.97	0.122708	17	ATH-GIA
E	hillE89	689096	644896	32	245.995	9/21/2014	M	15:16:00	0	out	1	6	7257.89	0.0989064	3	ATH-GIA
S	hill1	687484	644120	54	230.13	9/27/2014	F	13:19:00	0	in	2	0	3654.22	0.072344	16	MBE
S	hill26	687607	643782	49	233.74	9/27/2014	F	12:37:00	1	out	1	1	3232	0.0674228	8	MBE
S	hill53	687509	643292	52	255.85	9/27/2014	F	11:12:00	1	out	0	2	3154	0.0563467	9	MBE
E	hill25	687968	644963	94	230.85	9/29/2014	F	11:07:00	1	out	7	5	5816	0.134772	19.66	YED
E	hill37	687854	644993	95	241.43	9/29/2014	F	12:24:00	0	in	9	3	5704.58	0.136952	22	YED
E	hill6	687805	644866	97	230.37	9/29/2014	F	11:17:00	1	out	8	4	5651	0.136842	22	YED
E	hillE21	687987	645413	90	230.85	9/29/2014	F	13:19:00	0	in	11	1	6191.81	0.140243	24	YED
E	hillE22	688919	645253	37	230.85	9/29/2014	F	07:59:00	0	out	1	11	6428.84	0.111083	22	YED
E	hillE43	687950	645092	93	241.43	9/29/2014	F	12:59:00	0	in	10	2	5834.83	0.135861	24	YED
E	hillE46	688012	645014	93	246.955	9/29/2014	F	11:01:00	1	out	6	6	5929	0.132707	15	YED
E	hillE50	688259	645208	83	232.3	9/29/2014	F	10:38:00	0	out	5	7	6223.85	0.12867	2	YED
E	hillE53	688452	645665	79	248.395	9/29/2014	F	14:07:00	0	in	12	0	6615.53	0.132366	16	YED
E	hillE59	688629	645428	51	237.58	9/29/2014	F	09:26:00	1	out	4	8	6477	0.122557	11	YED
E	hillE66	688767	645422	40	235.9	9/29/2014	F	08:04:00	1	out	3	9	6438	0.118764	24	YED
E	hillE70	688827	645374	38	247.675	9/29/2014	F	08:02:00	0	out	2	10	6452.1	0.116137	22	YED
E	hillE85	689014	646280	36	231.81	9/29/2014	F	07:56:00	0	out	0	12	6581.74	0.109383	22	YED
