# Supplementary material for: Chimpanzees make tactical use of high elevation in territorial contexts
Source: PLoS Biol. 2023 Nov 2;21(11):e3002350. doi: 10.1371/journal.pbio.3002350 (PMC10621857; doi:10.1371/journal.pbio.3002350)
Supplement: S2 Data — (XLSX) [file pbio.3002350.s016.xlsx]

## Sheet: S2 Data activity_reduced_datase
daytime	duration	horde	date	target_sex	kernel	elevation	party_size	food.availability	nb_oestrus	binned.long	binned.lat	rest	travel	feed	day_group	day_nb
7	0.5	East Group	2013-12-01	M	88	201.77	7	3.6819	1	694375	642365	0	0	1	2013-12-01_East Group_WIL_M	335
8.003	1.003	East Group	2013-12-01	M	78	183.75	9	3.6819	1	693775	642265	1	0	0	2013-12-01_East Group_WIL_M	335
9.499	1.496	East Group	2013-12-01	M	61	193.36	11	3.6819	1	693235	642065	0	1	0	2013-12-01_East Group_WIL_M	335
11.998	2.499	East Group	2013-12-01	M	77	191.44	12	3.6819	1	693115	640995	0	1	0	2013-12-01_East Group_WIL_M	335
12	0.002	East Group	2013-12-01	M	77	191.44	12	3.6819	1	693115	640995	0	1	0	2013-12-01_East Group_WIL_M	335
14.004	2.004	East Group	2013-12-01	M	49	188.56	15	3.6819	1	692225	640985	1	0	0	2013-12-01_East Group_WIL_M	335
14.497	0.493	East Group	2013-12-01	M	49	185.19	15	3.6819	1	692225	640995	1	0	0	2013-12-01_East Group_WIL_M	335
16.503	2.006	East Group	2013-12-01	M	61	187.52	11	3.6819	1	691945	640925	0	0	1	2013-12-01_East Group_WIL_M	335
7.995	0.995	East Group	2013-12-02	M	84	179.42	18	3.6819	1	692135	640325	1	0	0	2013-12-02_East Group_RIC_M	336
8.998	1.003	East Group	2013-12-02	M	65	189.52	19	3.6819	1	692415	640485	0	1	0	2013-12-02_East Group_RIC_M	336
10.001	1.003	East Group	2013-12-02	M	56	180.87	11	3.6819	1	692485	640645	1	0	0	2013-12-02_East Group_RIC_M	336
11.004	1.003	East Group	2013-12-02	M	66	190	16	3.6819	1	692685	640665	0	1	0	2013-12-02_East Group_RIC_M	336
11.497	0.493	East Group	2013-12-02	M	57	187.59	16	3.6819	1	692645	640885	1	0	0	2013-12-02_East Group_RIC_M	336
13	1.503	East Group	2013-12-02	M	46	173.66	9	3.6819	1	692375	641345	1	0	0	2013-12-02_East Group_RIC_M	336
13.503	0.503	East Group	2013-12-02	M	51	172.21	14	3.6819	1	692435	641465	1	0	0	2013-12-02_East Group_RIC_M	336
13.996	0.493	East Group	2013-12-02	M	70	161.88	14	3.6819	1	692585	642055	0	1	0	2013-12-02_East Group_RIC_M	336
14.5	0.504	East Group	2013-12-02	M	70	190.96	14	3.6819	1	692745	642455	0	1	0	2013-12-02_East Group_RIC_M	336
16.002	1.502	East Group	2013-12-02	M	69	198.65	14	3.6819	1	692775	642565	0	1	0	2013-12-02_East Group_RIC_M	336
16.495	0.493	East Group	2013-12-02	M	71	179.9	2	3.6819	1	692635	642985	1	0	0	2013-12-02_East Group_RIC_M	336
17.005	0.51	East Group	2013-12-02	M	71	185.19	4	3.6819	1	692605	643025	0	0	1	2013-12-02_East Group_RIC_M	336
17.498	0.493	East Group	2013-12-02	M	72	186.15	4	3.6819	1	692795	643225	0	0	1	2013-12-02_East Group_RIC_M	336
9.003	2.499	East Group	2013-12-03	M	91	193.36	11	3.6819	2	692765	644385	1	0	0	2013-12-03_East Group_POS_M	337
10	0.997	East Group	2013-12-03	M	91	169.81	11	3.6819	2	692585	644375	0	1	0	2013-12-03_East Group_POS_M	337
10.499	0.499	East Group	2013-12-03	M	72	165.96	19	3.6819	2	692145	644365	0	1	0	2013-12-03_East Group_POS_M	337
11.502	1.003	East Group	2013-12-03	M	74	173.66	9	3.6819	2	692155	644385	1	0	0	2013-12-03_East Group_POS_M	337
12	0.498	East Group	2013-12-03	M	71	171.49	12	3.6819	2	692095	644425	0	1	0	2013-12-03_East Group_POS_M	337
12.998	0.998	East Group	2013-12-03	M	33	182.79	6	3.6819	2	691045	644635	0	1	0	2013-12-03_East Group_POS_M	337
13	0.002	East Group	2013-12-03	M	33	182.79	6	3.6819	2	691045	644635	0	1	0	2013-12-03_East Group_POS_M	337
14.001	1.001	East Group	2013-12-03	M	15	196.73	17	3.6819	2	690255	645285	0	0	1	2013-12-03_East Group_POS_M	337
15.497	1.496	East Group	2013-12-03	M	22	205.62	22	3.6819	2	689965	645335	1	0	0	2013-12-03_East Group_POS_M	337
16.003	0.506	East Group	2013-12-04	M	27	180.38	1	3.6819	2	691335	644285	0	0	1	2013-12-04_East Group_POS_M	338
16.496	0.493	East Group	2013-12-04	M	27	188.56	1	3.6819	2	691335	644295	0	0	1	2013-12-04_East Group_POS_M	338
17.5	1.004	East Group	2013-12-04	M	27	180.38	1	3.6819	2	691335	644285	1	0	0	2013-12-04_East Group_POS_M	338
6.504	0.004	East Group	2013-12-05	M	63	178.824	1	3.6819	2	691805	643235	0	0	1	2013-12-05_East Group_POS_M	339
6.505	0.001	East Group	2013-12-05	M	22	174.14	7	3.6819	2	691235	644155	0	0	1	2013-12-05_East Group_ATH_M	339
6.997	0.492	East Group	2013-12-05	M	63	178.824	1	3.6819	2	691805	643235	0	0	1	2013-12-05_East Group_POS_M	339
6.998	0.001	East Group	2013-12-05	M	28	175.1	7	3.6819	2	691385	644025	1	0	0	2013-12-05_East Group_ATH_M	339
7	0.002	East Group	2013-12-05	M	63	178.824	1	3.6819	2	691805	643235	0	0	1	2013-12-05_East Group_POS_M	339
7.5	0.5	East Group	2013-12-05	M	63	178.824	1	3.6819	2	691805	643235	0	1	0	2013-12-05_East Group_POS_M	339
8	0.5	East Group	2013-12-05	M	63	178.824	4	3.6819	2	691805	643235	1	0	0	2013-12-05_East Group_POS_M	339
8.001	0.001	East Group	2013-12-05	M	27	179.42	3	3.6819	2	691375	643965	0	0	1	2013-12-05_East Group_ATH_M	339
8.5	0.499	East Group	2013-12-05	M	63	178.824	5	3.6819	2	691805	643235	1	0	0	2013-12-05_East Group_POS_M	339
9	0.5	East Group	2013-12-05	M	63	178.824	5	3.6819	2	691805	643235	1	0	0	2013-12-05_East Group_POS_M	339
9.003	0.003	East Group	2013-12-05	M	63	178.824	5	3.6819	2	691805	643235	1	0	0	2013-12-05_East Group_POS_M	339
9.004	0.001	East Group	2013-12-05	M	33	182.79	3	3.6819	2	691425	643665	1	0	0	2013-12-05_East Group_ATH_M	339
9.497	0.493	East Group	2013-12-05	M	59	181.35	3	3.6819	2	691725	643465	0	1	0	2013-12-05_East Group_ATH_M	339
10	0.503	East Group	2013-12-05	M	64	178.824	4	3.6819	2	691805	643235	1	0	0	2013-12-05_East Group_POS_M	339
10.499	0.499	East Group	2013-12-05	M	67	171.73	1	3.6819	2	691975	643255	1	0	0	2013-12-05_East Group_POS_M	339
10.5	0.001	East Group	2013-12-05	M	67	171.73	1	3.6819	2	691975	643255	1	0	0	2013-12-05_East Group_POS_M	339
11	0.5	East Group	2013-12-05	M	72	175.857	2	3.6819	2	692545	642925	0	0	1	2013-12-05_East Group_POS_M	339
11.503	0.503	East Group	2013-12-05	M	74	165.96	8	3.6819	2	692335	642965	1	0	0	2013-12-05_East Group_ATH_M	339
11.996	0.493	East Group	2013-12-05	M	77	182.55	8	3.6819	2	692385	642635	1	0	0	2013-12-05_East Group_ATH_M	339
12	0.004	East Group	2013-12-05	M	77	173.66	8	3.6819	2	692395	642625	1	0	0	2013-12-05_East Group_ATH_M	339
12.5	0.5	East Group	2013-12-05	M	70	184.23	9	3.6819	2	692715	642405	1	0	0	2013-12-05_East Group_ATH_M	339
12.999	0.499	East Group	2013-12-05	M	69	189.52	11	3.6819	2	692715	642335	0	1	0	2013-12-05_East Group_ATH_M	339
15.498	2.499	East Group	2013-12-05	M	50	192.16	14	3.6819	2	692295	640865	0	1	0	2013-12-05_East Group_ATH_M	339
16.501	1.003	East Group	2013-12-05	M	65	182.79	13	3.6819	2	692255	640575	1	0	0	2013-12-05_East Group_ATH_M	339
7.504	0.004	East Group	2013-12-06	M	58	184.37	7	3.6819	2	692695	640965	1	0	0	2013-12-06_East Group_WIL_M	340
7.997	0.493	East Group	2013-12-06	M	59	177.98	17	3.6819	2	692715	640975	1	0	0	2013-12-06_East Group_WIL_M	340
8	0.003	East Group	2013-12-06	M	59	177.98	17	3.6819	2	692715	640975	1	0	0	2013-12-06_East Group_WIL_M	340
8.5	0.5	East Group	2013-12-06	M	65	186.511	5	3.6819	2	692825	640935	0	0	1	2013-12-06_East Group_WIL_M	340
9	0.5	East Group	2013-12-06	M	89	183.413	17	3.6819	2	693295	640715	1	0	0	2013-12-06_East Group_WIL_M	340
9.5	0.5	East Group	2013-12-06	M	87	178.328	9	3.6819	2	693595	640905	0	0	1	2013-12-06_East Group_WIL_M	340
10	0.5	East Group	2013-12-06	M	93	190.886	8	3.6819	2	693675	640775	0	0	1	2013-12-06_East Group_WIL_M	340
10.003	0.003	East Group	2013-12-06	M	93	190.886	8	3.6819	2	693675	640775	0	0	1	2013-12-06_East Group_WIL_M	340
10.496	0.493	East Group	2013-12-06	M	88	172.69	8	3.6819	2	693675	640925	0	0	1	2013-12-06_East Group_WIL_M	340
10.5	0.004	East Group	2013-12-06	M	88	172.69	8	3.6819	2	693675	640925	0	0	1	2013-12-06_East Group_WIL_M	340
11	0.5	East Group	2013-12-06	M	84	174.14	7	3.6819	2	693775	641125	0	1	0	2013-12-06_East Group_WIL_M	340
12	1	East Group	2013-12-06	M	79	206.34	8	3.6819	2	693915	642105	0	1	0	2013-12-06_East Group_WIL_M	340
12.5	0.5	East Group	2013-12-06	M	79	201.268	8	3.6819	2	693895	642135	0	0	1	2013-12-06_East Group_WIL_M	340
12.502	0.002	East Group	2013-12-06	M	79	201.268	8	3.6819	2	693895	642135	0	0	1	2013-12-06_East Group_WIL_M	340
13	0.498	East Group	2013-12-06	M	79	205.419	8	3.6819	2	693885	642135	1	0	0	2013-12-06_East Group_WIL_M	340
13.5	0.5	East Group	2013-12-06	M	79	202.976	5	3.6819	2	693895	642155	1	0	0	2013-12-06_East Group_WIL_M	340
13.998	0.498	East Group	2013-12-06	M	80	195.413	13	3.6819	2	693915	642325	1	0	0	2013-12-06_East Group_WIL_M	340
14	0.002	East Group	2013-12-06	M	80	195.413	13	3.6819	2	693915	642325	1	0	0	2013-12-06_East Group_WIL_M	340
14.5	0.5	East Group	2013-12-06	M	80	181.83	13	3.6819	2	693935	642315	1	0	0	2013-12-06_East Group_WIL_M	340
15	0.5	East Group	2013-12-06	M	81	173.903	13	3.6819	2	693985	642325	0	1	0	2013-12-06_East Group_WIL_M	340
15.001	0.001	East Group	2013-12-06	M	81	173.903	13	3.6819	2	693985	642325	0	1	0	2013-12-06_East Group_WIL_M	340
16.497	1.496	East Group	2013-12-06	M	81	173.903	13	3.6819	2	693985	642325	0	0	1	2013-12-06_East Group_WIL_M	340
16.5	0.003	East Group	2013-12-06	M	81	173.903	13	3.6819	2	693985	642325	0	0	1	2013-12-06_East Group_WIL_M	340
17	0.5	East Group	2013-12-06	M	81	173.903	13	3.6819	2	693985	642325	0	0	1	2013-12-06_East Group_WIL_M	340
7	0.501	East Group	2013-12-07	M	70	171.408	10	3.6819	2	692815	643145	1	0	0	2013-12-07_East Group_RIC_M	341
7.5	0.5	East Group	2013-12-07	M	70	180.14	4	3.6819	2	692675	642985	0	1	0	2013-12-07_East Group_RIC_M	341
7.502	0.002	East Group	2013-12-07	M	70	180.14	4	3.6819	2	692675	642985	0	1	0	2013-12-07_East Group_RIC_M	341
7.995	0.493	East Group	2013-12-07	M	72	177.02	1	3.6819	2	692585	642865	0	0	1	2013-12-07_East Group_RIC_M	341
8	0.005	East Group	2013-12-07	M	72	177.02	1	3.6819	2	692585	642865	0	0	1	2013-12-07_East Group_RIC_M	341
8.5	0.5	East Group	2013-12-07	M	71	199.13	10	3.6819	2	692615	642865	0	0	1	2013-12-07_East Group_RIC_M	341
8.998	0.498	East Group	2013-12-07	M	77	165	12	3.6819	2	692195	642385	1	0	0	2013-12-07_East Group_RIC_M	341
9	0.002	East Group	2013-12-07	M	77	165	12	3.6819	2	692195	642385	0	1	0	2013-12-07_East Group_RIC_M	341
9.5	0.5	East Group	2013-12-07	M	77	220.762	2	3.6819	2	692015	642385	0	1	0	2013-12-07_East Group_RIC_M	341
10	0.5	East Group	2013-12-07	M	79	170.31	9	3.6819	2	691635	642225	0	0	1	2013-12-07_East Group_RIC_M	341
10.001	0.001	East Group	2013-12-07	M	79	170.31	9	3.6819	2	691635	642225	0	0	1	2013-12-07_East Group_RIC_M	341
10.5	0.499	East Group	2013-12-07	M	79	150.012	11	3.6819	2	691425	642125	0	0	1	2013-12-07_East Group_RIC_M	341
11	0.5	East Group	2013-12-07	M	79	147.483	10	3.6819	2	691305	642045	1	0	0	2013-12-07_East Group_RIC_M	341
11.004	0.004	East Group	2013-12-07	M	79	147.483	10	3.6819	2	691305	642045	1	0	0	2013-12-07_East Group_RIC_M	341
11.497	0.493	East Group	2013-12-07	M	79	178.119	10	3.6819	2	691335	642035	1	0	0	2013-12-07_East Group_RIC_M	341
11.5	0.003	East Group	2013-12-07	M	79	178.119	1	3.6819	2	691335	642035	1	0	0	2013-12-07_East Group_RIC_M	341
12	0.5	East Group	2013-12-07	M	79	159.56	10	3.6819	2	691195	641935	0	1	0	2013-12-07_East Group_RIC_M	341
12.5	0.5	East Group	2013-12-07	M	67	188.08	14	3.6819	2	690805	641855	0	0	1	2013-12-07_East Group_RIC_M	341
13	0.5	East Group	2013-12-07	M	65	174.62	1	3.6819	2	690775	642015	0	0	1	2013-12-07_East Group_RIC_M	341
13.5	0.5	East Group	2013-12-07	M	67	205.157	4	3.6819	2	690795	642245	0	1	0	2013-12-07_East Group_RIC_M	341
13.503	0.003	East Group	2013-12-07	M	67	205.157	4	3.6819	2	690795	642245	0	1	0	2013-12-07_East Group_RIC_M	341
13.996	0.493	East Group	2013-12-07	M	44	175.1	4	3.6819	2	690865	642865	0	0	1	2013-12-07_East Group_RIC_M	341
14	0.004	East Group	2013-12-07	M	44	175.1	4	3.6819	2	690865	642865	0	0	1	2013-12-07_East Group_RIC_M	341
14.5	0.5	East Group	2013-12-07	M	43	174.14	5	3.6819	2	690825	642885	1	0	0	2013-12-07_East Group_RIC_M	341
14.999	0.499	East Group	2013-12-07	M	21	182.506	12	3.6819	2	691045	643485	0	1	0	2013-12-07_East Group_RIC_M	341
15	0.001	East Group	2013-12-07	M	21	182.506	12	3.6819	2	691045	643485	0	1	0	2013-12-07_East Group_RIC_M	341
15.5	0.5	East Group	2013-12-07	M	19	189.28	1	3.6819	2	691225	644045	0	0	1	2013-12-07_East Group_RIC_M	341
16	0.5	East Group	2013-12-07	M	20	178.94	14	3.6819	2	691195	644155	0	0	1	2013-12-07_East Group_RIC_M	341
16.002	0.002	East Group	2013-12-07	M	20	178.94	14	3.6819	2	691195	644155	0	0	1	2013-12-07_East Group_RIC_M	341
16.495	0.493	East Group	2013-12-07	M	20	178.94	14	3.6819	2	691195	644155	0	0	1	2013-12-07_East Group_RIC_M	341
16.5	0.005	East Group	2013-12-07	M	20	178.94	14	3.6819	2	691195	644155	0	0	1	2013-12-07_East Group_RIC_M	341
17	0.5	East Group	2013-12-07	M	19	184.56	14	3.6819	2	691125	644215	0	1	0	2013-12-07_East Group_RIC_M	341
17.005	0.005	East Group	2013-12-07	M	19	184.56	14	3.6819	2	691125	644215	0	1	0	2013-12-07_East Group_RIC_M	341
17.498	0.493	East Group	2013-12-07	M	19	186.39	14	3.6819	2	691065	644325	1	0	0	2013-12-07_East Group_RIC_M	341
17.5	0.002	East Group	2013-12-07	M	19	186.39	14	3.6819	2	691065	644325	0	0	1	2013-12-07_East Group_RIC_M	341
6.997	0.001	East Group	2013-12-08	M	28	184.23	2	3.6819	1	691405	644215	0	0	1	2013-12-08_East Group_FRE_M	342
7	0.003	East Group	2013-12-08	F	44	198.569	7	3.6819	1	691225	644585	0	0	1	2013-12-08_East Group_IND_F	342
7.5	0.5	East Group	2013-12-08	F	43	184.71	7	3.6819	1	691235	644575	0	0	1	2013-12-08_East Group_IND_F	342
7.999	0.499	East Group	2013-12-08	F	42	181.825	7	3.6819	1	691225	644565	0	0	1	2013-12-08_East Group_IND_F	342
8.5	0.501	East Group	2013-12-08	F	44	187.11	13	3.6819	1	691275	644575	1	0	0	2013-12-08_East Group_IND_F	342
9	0.5	East Group	2013-12-08	F	44	187.11	12	3.6819	1	691275	644575	0	1	0	2013-12-08_East Group_IND_F	342
9.002	0.002	East Group	2013-12-08	F	44	187.11	12	3.6819	1	691275	644575	0	1	0	2013-12-08_East Group_IND_F	342
9.5	0.498	East Group	2013-12-08	F	44	187.11	13	3.6819	1	691275	644575	0	1	0	2013-12-08_East Group_IND_F	342
10	0.5	East Group	2013-12-08	F	44	187.11	6	3.6819	1	691275	644575	1	0	0	2013-12-08_East Group_IND_F	342
10.498	0.498	East Group	2013-12-08	F	44	187.11	4	3.6819	1	691275	644575	1	0	0	2013-12-08_East Group_IND_F	342
10.499	0.001	East Group	2013-12-08	M	22	196.73	7	3.6819	1	690365	645695	0	1	0	2013-12-08_East Group_FRE_M	342
10.5	0.001	East Group	2013-12-08	F	44	187.11	4	3.6819	1	691275	644575	0	1	0	2013-12-08_East Group_IND_F	342
11	0.5	East Group	2013-12-08	F	44	187.11	3	3.6819	1	691275	644575	0	0	1	2013-12-08_East Group_IND_F	342
11.5	0.5	East Group	2013-12-08	M	27	199.13	8	3.6819	1	689585	645045	1	0	0	2013-12-08_East Group_FRE_M	342
11.501	0.001	East Group	2013-12-08	F	44	187.11	3	3.6819	1	691275	644575	0	0	1	2013-12-08_East Group_IND_F	342
11.502	0.001	East Group	2013-12-08	M	27	199.13	8	3.6819	1	689585	645045	1	0	0	2013-12-08_East Group_FRE_M	342
12	0.498	East Group	2013-12-08	F	44	187.11	3	3.6819	1	691275	644575	0	1	0	2013-12-08_East Group_IND_F	342
12.5	0.5	East Group	2013-12-08	F	44	187.11	1	3.6819	1	691275	644575	0	1	0	2013-12-08_East Group_IND_F	342
12.504	0.004	East Group	2013-12-08	F	44	187.11	1	3.6819	1	691275	644575	0	1	0	2013-12-08_East Group_IND_F	342
12.997	0.493	East Group	2013-12-08	F	44	187.11	4	3.6819	1	691275	644575	0	0	1	2013-12-08_East Group_IND_F	342
13	0.003	East Group	2013-12-08	F	44	187.11	4	3.6819	1	691275	644575	0	0	1	2013-12-08_East Group_IND_F	342
13.5	0.5	East Group	2013-12-08	F	44	187.11	4	3.6819	1	691275	644575	1	0	0	2013-12-08_East Group_IND_F	342
14.5	1	East Group	2013-12-08	M	16	199.373	8	3.6819	1	690855	644165	0	0	1	2013-12-08_East Group_FRE_M	342
15	0.5	East Group	2013-12-08	F	44	187.11	3	3.6819	1	691275	644575	0	0	1	2013-12-08_East Group_IND_F	342
15.003	0.003	East Group	2013-12-08	F	44	187.11	3	3.6819	1	691275	644575	0	0	1	2013-12-08_East Group_IND_F	342
15.004	0.001	East Group	2013-12-08	M	17	193.84	9	3.6819	1	691175	644055	0	1	0	2013-12-08_East Group_FRE_M	342
16.5	1.496	East Group	2013-12-08	M	35	184.23	6	3.6819	1	691505	643865	1	0	0	2013-12-08_East Group_FRE_M	342
17	0.5	East Group	2013-12-08	M	35	179.9	13	3.6819	1	691505	643875	1	0	0	2013-12-08_East Group_FRE_M	342
7.995	0.493	East Group	2013-12-09	M	70	176.06	16	3.6819	1	691895	642795	0	1	0	2013-12-09_East Group_FRE_M	343
8	0.005	East Group	2013-12-09	M	70	176.06	16	3.6819	1	691895	642795	0	1	0	2013-12-09_East Group_FRE_M	343
8.998	0.998	East Group	2013-12-09	M	69	177.02	4	3.6819	1	692755	642365	0	0	1	2013-12-09_East Group_FRE_M	343
9.5	0.502	East Group	2013-12-09	M	69	189.04	4	3.6819	1	692735	642355	0	1	0	2013-12-09_East Group_FRE_M	343
10.001	0.501	East Group	2013-12-09	M	67	163.08	4	3.6819	1	692765	642255	1	0	0	2013-12-09_East Group_FRE_M	343
11.497	1.496	East Group	2013-12-09	M	49	163.08	15	3.6819	1	692325	641375	0	1	0	2013-12-09_East Group_FRE_M	343
12.5	1.003	East Group	2013-12-09	M	53	176.54	9	3.6819	1	692195	640845	1	0	0	2013-12-09_East Group_FRE_M	343
16.002	3.502	East Group	2013-12-09	M	78	193.12	11	3.6819	1	692275	640385	0	0	1	2013-12-09_East Group_FRE_M	343
16.495	0.493	East Group	2013-12-09	M	81	191.92	11	3.6819	1	692285	640335	0	0	1	2013-12-09_East Group_FRE_M	343
17.005	0.51	East Group	2013-12-09	M	76	185.19	10	3.6819	1	692305	640405	0	0	1	2013-12-09_East Group_FRE_M	343
7.5	1	East Group	2013-12-10	M	82	180.71	8	3.6819	1	694165	642445	1	0	0	2013-12-10_East Group_ATH_M	344
7.503	0.003	East Group	2013-12-10	M	82	180.71	8	3.6819	1	694165	642445	1	0	0	2013-12-10_East Group_ATH_M	344
8.5	0.997	East Group	2013-12-10	M	59	174.14	7	3.6819	1	692815	641195	0	0	1	2013-12-10_East Group_RIC_M	344
8.503	0.003	East Group	2013-12-10	M	59	174.14	7	3.6819	1	692815	641195	0	0	1	2013-12-10_East Group_RIC_M	344
8.996	0.493	East Group	2013-12-10	M	71	203.94	5	3.6819	1	693405	641295	0	1	0	2013-12-10_East Group_RIC_M	344
9	0.004	East Group	2013-12-10	M	71	195.77	5	3.6819	1	693415	641305	0	1	0	2013-12-10_East Group_RIC_M	344
9.999	0.999	East Group	2013-12-10	M	84	191.44	11	3.6819	1	694095	641715	0	0	1	2013-12-10_East Group_RIC_M	344
11	1.001	East Group	2013-12-10	M	81	185.43	15	3.6819	1	693925	642655	0	1	0	2013-12-10_East Group_RIC_M	344
11.002	0.002	East Group	2013-12-10	M	81	177.09	15	3.6819	1	693925	642645	0	1	0	2013-12-10_East Group_RIC_M	344
14.5	3.498	East Group	2013-12-10	M	72	174.731	2	3.6819	1	692765	643185	0	0	1	2013-12-10_East Group_ATH_M	344
15	0.5	East Group	2013-12-10	M	75	166.025	3	3.6819	1	692705	643275	1	0	0	2013-12-10_East Group_ATH_M	344
15.5	0.5	East Group	2013-12-10	M	84	155.602	7	3.6819	1	692505	643515	0	1	0	2013-12-10_East Group_ATH_M	344
16	0.5	East Group	2013-12-10	M	47	171.557	1	3.6819	1	691615	643765	0	0	1	2013-12-10_East Group_ATH_M	344
16.003	0.003	East Group	2013-12-10	M	47	171.557	1	3.6819	1	691615	643765	0	0	1	2013-12-10_East Group_ATH_M	344
16.496	0.493	East Group	2013-12-10	M	19	182.469	10	3.6819	1	691195	644145	0	1	0	2013-12-10_East Group_ATH_M	344
7.5	1	East Group	2013-12-11	O	14	191.44	13	3.6819	1	690725	644125	1	0	0	2013-12-11_East Group_ELI_O	345
8	0.5	East Group	2013-12-11	O	28	186.19	19	3.6819	1	689975	643995	0	0	1	2013-12-11_East Group_ELI_O	345
8.003	0.003	East Group	2013-12-11	O	28	186.19	19	3.6819	1	689975	643995	0	0	1	2013-12-11_East Group_ELI_O	345
8.496	0.493	East Group	2013-12-11	O	32	180.38	2	3.6819	1	689885	644045	1	0	0	2013-12-11_East Group_ELI_O	345
8.5	0.004	East Group	2013-12-11	O	32	180.38	2	3.6819	1	689885	644045	1	0	0	2013-12-11_East Group_ELI_O	345
9	0.5	East Group	2013-12-11	O	41	180.87	19	3.6819	1	689575	643805	0	0	1	2013-12-11_East Group_ELI_O	345
9.499	0.499	East Group	2013-12-11	O	40	189.084	19	3.6819	1	689595	643795	0	0	1	2013-12-11_East Group_ELI_O	345
9.5	0.001	East Group	2013-12-11	O	40	189.084	19	3.6819	1	689595	643795	0	0	1	2013-12-11_East Group_ELI_O	345
10	0.5	East Group	2013-12-11	O	51	184.575	17	3.6819	1	689315	643615	1	0	0	2013-12-11_East Group_ELI_O	345
10.5	0.5	East Group	2013-12-11	O	53	189.04	4	3.6819	1	689195	643205	0	0	1	2013-12-11_East Group_ELI_O	345
10.502	0.002	East Group	2013-12-11	O	53	189.04	4	3.6819	1	689195	643205	0	0	1	2013-12-11_East Group_ELI_O	345
11	0.498	East Group	2013-12-11	O	54	181.83	4	3.6819	1	689115	643095	1	0	0	2013-12-11_East Group_ELI_O	345
11.5	0.5	East Group	2013-12-11	O	54	188.56	4	3.6819	1	689085	643095	0	1	0	2013-12-11_East Group_ELI_O	345
11.998	0.498	East Group	2013-12-11	O	55	169.992	5	3.6819	1	689145	643075	0	0	1	2013-12-11_East Group_ELI_O	345
12	0.002	East Group	2013-12-11	O	55	169.992	3	3.6819	1	689145	643075	0	0	1	2013-12-11_East Group_ELI_O	345
12.5	0.5	East Group	2013-12-11	O	55	169.992	8	3.6819	1	689145	643075	1	0	0	2013-12-11_East Group_ELI_O	345
13	0.5	East Group	2013-12-11	O	55	169.992	17	3.6819	1	689145	643075	0	0	1	2013-12-11_East Group_ELI_O	345
13.001	0.001	East Group	2013-12-11	O	55	169.992	17	3.6819	1	689145	643075	0	0	1	2013-12-11_East Group_ELI_O	345
13.5	0.499	East Group	2013-12-11	O	55	169.992	17	3.6819	1	689145	643075	0	1	0	2013-12-11_East Group_ELI_O	345
14	0.5	East Group	2013-12-11	O	55	169.992	12	3.6819	1	689145	643075	0	0	1	2013-12-11_East Group_ELI_O	345
14.004	0.004	East Group	2013-12-11	O	55	169.992	12	3.6819	1	689145	643075	0	0	1	2013-12-11_East Group_ELI_O	345
14.497	0.493	East Group	2013-12-11	O	55	169.992	2	3.6819	1	689145	643075	0	1	0	2013-12-11_East Group_ELI_O	345
14.5	0.003	East Group	2013-12-11	O	55	169.992	3	3.6819	1	689145	643075	0	1	0	2013-12-11_East Group_ELI_O	345
15	0.5	East Group	2013-12-11	O	55	169.992	5	3.6819	1	689145	643075	0	1	0	2013-12-11_East Group_ELI_O	345
15.5	0.5	East Group	2013-12-11	O	55	169.992	8	3.6819	1	689145	643075	0	0	1	2013-12-11_East Group_ELI_O	345
16	0.5	East Group	2013-12-11	O	55	169.992	5	3.6819	1	689145	643075	1	0	0	2013-12-11_East Group_ELI_O	345
16.5	0.5	East Group	2013-12-11	O	55	169.992	4	3.6819	1	689145	643075	0	1	0	2013-12-11_East Group_ELI_O	345
16.503	0.003	East Group	2013-12-11	O	55	169.992	4	3.6819	1	689145	643075	0	1	0	2013-12-11_East Group_ELI_O	345
8.002	1.003	East Group	2013-12-12	M	37	179.42	1	3.6819	1	691645	644115	1	0	0	2013-12-12_East Group_WIL_M	346
9.498	1.496	East Group	2013-12-12	M	48	188.56	10	3.6819	1	691665	644485	1	0	0	2013-12-12_East Group_WIL_M	346
10	0.502	East Group	2013-12-12	M	57	177.02	16	3.6819	1	691895	644475	0	0	1	2013-12-12_East Group_WIL_M	346
10.501	0.501	East Group	2013-12-12	M	57	173.17	16	3.6819	1	691895	644465	1	0	0	2013-12-12_East Group_WIL_M	346
11.997	1.496	East Group	2013-12-12	M	83	174.14	17	3.6819	1	691995	644765	0	1	0	2013-12-12_East Group_WIL_M	346
13	1.003	East Group	2013-12-12	M	83	176.54	16	3.6819	1	691995	644785	1	0	0	2013-12-12_East Group_WIL_M	346
14.003	1.003	East Group	2013-12-12	M	56	174.14	16	3.6819	1	691875	644475	0	0	1	2013-12-12_East Group_WIL_M	346
7.497	0.493	East Group	2013-12-13	M	77	160.68	2	3.6819	1	692085	642065	0	1	0	2013-12-13_East Group_ATH_M	347
8.5	1.003	East Group	2013-12-13	M	71	170.29	1	3.6819	1	691845	641625	1	0	0	2013-12-13_East Group_POS_M	347
9.996	1.496	East Group	2013-12-13	M	54	162.6	2	3.6819	1	691925	641355	0	0	1	2013-12-13_East Group_POS_M	347
10.999	1.003	East Group	2013-12-13	M	51	177.5	2	3.6819	1	691965	641175	0	1	0	2013-12-13_East Group_POS_M	347
12	1.001	East Group	2013-12-13	M	49	195.28	2	3.6819	1	692165	641125	0	1	0	2013-12-13_East Group_POS_M	347
13.498	1.498	East Group	2013-12-13	M	61	195.28	2	3.6819	1	692335	641645	1	0	0	2013-12-13_East Group_POS_M	347
14.501	1.003	East Group	2013-12-13	M	60	177.02	2	3.6819	1	691765	643095	0	0	1	2013-12-13_East Group_POS_M	347
15.5	0.999	East Group	2013-12-13	M	16	197.21	2	3.6819	1	690915	644245	0	1	0	2013-12-13_East Group_POS_M	347
15.504	0.004	East Group	2013-12-13	M	16	197.21	2	3.6819	1	690915	644245	0	1	0	2013-12-13_East Group_POS_M	347
17	1.496	East Group	2013-12-13	M	25	204.42	14	3.6819	1	689875	645335	1	0	0	2013-12-13_East Group_POS_M	347
7	0.002	East Group	2013-12-14	M	33	190.96	17	3.6819	1	689265	645235	1	0	0	2013-12-14_East Group_ATH_M	348
7.005	0.005	East Group	2013-12-14	M	33	190.96	8	3.6819	1	689265	645235	1	0	0	2013-12-14_East Group_ATH_M	348
7.498	0.493	East Group	2013-12-14	M	31	189.52	18	3.6819	1	689115	644955	0	0	1	2013-12-14_East Group_ATH_M	348
8.001	0.503	East Group	2013-12-14	M	31	189.52	16	3.6819	1	689115	644955	0	0	1	2013-12-14_East Group_ATH_M	348
9.004	1.003	East Group	2013-12-14	M	47	186.15	15	3.6819	1	689175	644585	1	0	0	2013-12-14_East Group_ATH_M	348
9.497	0.493	East Group	2013-12-14	M	46	177.98	7	3.6819	1	689455	644025	0	0	1	2013-12-14_East Group_ATH_M	348
9.5	0.003	East Group	2013-12-14	M	46	179.905	4	3.6819	1	689455	644035	0	1	0	2013-12-14_East Group_ATH_M	348
9.504	0.004	East Group	2013-12-14	M	46	179.905	4	3.6819	1	689455	644035	0	1	0	2013-12-14_East Group_ATH_M	348
9.997	0.493	East Group	2013-12-14	M	41	183.27	12	3.6819	1	689595	643845	0	0	1	2013-12-14_East Group_ATH_M	348
10.5	0.503	East Group	2013-12-14	M	41	180.87	13	3.6819	1	689575	643805	0	0	1	2013-12-14_East Group_ATH_M	348
11	0.5	East Group	2013-12-14	M	40	189.04	8	3.6819	1	689595	643775	1	0	0	2013-12-14_East Group_ATH_M	348
11.503	0.503	East Group	2013-12-14	M	41	194.8	13	3.6819	1	689575	643775	1	0	0	2013-12-14_East Group_ATH_M	348
11.996	0.493	East Group	2013-12-14	M	40	186.15	13	3.6819	1	689615	643755	0	0	1	2013-12-14_East Group_ATH_M	348
12.003	0.007	East Group	2013-12-14	M	40	192.88	8	3.6819	1	689615	643765	1	0	0	2013-12-14_East Group_ATH_M	348
12.496	0.493	East Group	2013-12-14	M	38	191.68	3	3.6819	1	689745	643595	0	1	0	2013-12-14_East Group_ATH_M	348
12.999	0.503	East Group	2013-12-14	M	34	201.05	5	3.6819	1	689915	643545	0	1	0	2013-12-14_East Group_ATH_M	348
13	0.001	East Group	2013-12-14	M	34	201.05	5	3.6819	1	689915	643545	0	1	0	2013-12-14_East Group_ATH_M	348
13.499	0.499	East Group	2013-12-14	M	30	177.02	7	3.6819	1	690105	643415	0	0	1	2013-12-14_East Group_ATH_M	348
13.5	0.001	East Group	2013-12-14	M	30	177.02	7	3.6819	1	690105	643415	0	0	1	2013-12-14_East Group_ATH_M	348
14.002	0.502	East Group	2013-12-14	M	30	183.066	8	3.6819	1	690425	643145	0	0	1	2013-12-14_East Group_ATH_M	348
14.502	0.5	East Group	2013-12-14	M	34	177.5	5	3.6819	1	690545	643035	1	0	0	2013-12-14_East Group_ATH_M	348
15.998	1.496	East Group	2013-12-14	M	53	190.96	19	3.6819	1	690525	642655	0	1	0	2013-12-14_East Group_ATH_M	348
16.5	0.502	East Group	2013-12-14	M	65	171.73	14	3.6819	1	690785	641885	0	0	1	2013-12-14_East Group_ATH_M	348
17.001	0.501	East Group	2013-12-14	M	65	176.78	14	3.6819	1	690795	641885	1	0	0	2013-12-14_East Group_ATH_M	348
17.5	0.499	East Group	2013-12-14	M	73	181.35	21	3.6819	1	690855	641765	0	0	1	2013-12-14_East Group_ATH_M	348
10	0.5	East Group	2013-12-24	O	65	180.38	6	3.6819	1	692845	642145	1	0	0	2013-12-24_East Group_YED_O	358
10.5	0.5	East Group	2013-12-24	O	68	186.364	1	3.6819	1	692845	642575	0	0	1	2013-12-24_East Group_YED_O	358
10.503	0.003	East Group	2013-12-24	O	68	186.364	1	3.6819	1	692845	642575	0	0	1	2013-12-24_East Group_YED_O	358
10.996	0.493	East Group	2013-12-24	O	67	186.15	1	3.6819	1	692895	642775	0	1	0	2013-12-24_East Group_YED_O	358
11	0.004	East Group	2013-12-24	O	67	186.15	1	3.6819	1	692895	642775	0	1	0	2013-12-24_East Group_YED_O	358
13	2	East Group	2013-12-24	O	68	177.838	18	3.6819	1	692865	643085	1	0	0	2013-12-24_East Group_YED_O	358
13.002	0.002	East Group	2013-12-24	O	68	177.838	18	3.6819	1	692865	643085	1	0	0	2013-12-24_East Group_YED_O	358
13.5	0.498	East Group	2013-12-24	O	68	177.5	18	3.6819	1	692905	643125	1	0	0	2013-12-24_East Group_YED_O	358
14	0.5	East Group	2013-12-24	O	69	187.11	18	3.6819	1	692885	643125	1	0	0	2013-12-24_East Group_YED_O	358
14.498	0.498	East Group	2013-12-24	O	69	183.952	18	3.6819	1	692875	643125	1	0	0	2013-12-24_East Group_YED_O	358
14.5	0.002	East Group	2013-12-24	O	69	183.952	18	3.6819	1	692875	643125	1	0	0	2013-12-24_East Group_YED_O	358
15	0.5	East Group	2013-12-24	O	87	193.458	4	3.6819	1	692605	643655	0	0	1	2013-12-24_East Group_YED_O	358
15.5	0.5	East Group	2013-12-24	O	87	186.15	4	3.6819	1	692625	643695	0	0	1	2013-12-24_East Group_YED_O	358
15.501	0.001	East Group	2013-12-24	O	87	186.15	4	3.6819	1	692625	643695	0	0	1	2013-12-24_East Group_YED_O	358
16.5	0.999	East Group	2013-12-24	O	90	184.5	1	3.6819	1	692605	643865	1	0	0	2013-12-24_East Group_YED_O	358
16.504	0.004	East Group	2013-12-24	O	90	184.5	1	3.6819	1	692605	643865	1	0	0	2013-12-24_East Group_YED_O	358
16.997	0.493	East Group	2013-12-24	O	90	171.481	7	3.6819	1	692485	643765	0	0	1	2013-12-24_East Group_YED_O	358
17	0.003	East Group	2013-12-24	O	90	171.481	7	3.6819	1	692485	643765	0	1	0	2013-12-24_East Group_YED_O	358
7	0.005	East Group	2013-12-25	M	16	193.36	6	3.6819	0	690805	644155	0	0	1	2013-12-25_East Group_POS_M	359
7.5	0.5	East Group	2013-12-25	M	13	184.23	13	3.6819	0	690785	644225	0	0	1	2013-12-25_East Group_POS_M	359
7.505	0.005	East Group	2013-12-25	M	13	184.23	13	3.6819	0	690785	644225	0	0	1	2013-12-25_East Group_POS_M	359
7.998	0.493	East Group	2013-12-25	M	6	187.35	6	3.6819	0	690575	644265	0	1	0	2013-12-25_East Group_POS_M	359
8	0.002	East Group	2013-12-25	M	6	187.35	1	3.6819	0	690575	644265	0	1	0	2013-12-25_East Group_POS_M	359
8.5	0.5	East Group	2013-12-25	M	7	190.48	2	3.6819	0	690505	644285	0	0	1	2013-12-25_East Group_POS_M	359
9.5	1	East Group	2013-12-25	M	41	185.696	13	3.6819	0	689595	643835	0	0	1	2013-12-25_East Group_POS_M	359
10.497	0.997	East Group	2013-12-25	M	75	193.36	13	3.6819	0	689005	644155	0	1	0	2013-12-25_East Group_POS_M	359
10.5	0.003	East Group	2013-12-25	M	75	193.36	13	3.6819	0	689005	644155	1	0	0	2013-12-25_East Group_POS_M	359
11	0.5	East Group	2013-12-25	M	65	205.14	13	3.6819	0	688875	644535	1	0	0	2013-12-25_East Group_POS_M	359
13.5	2.5	East Group	2013-12-25	M	37	204.42	7	3.6819	0	689015	645425	0	1	0	2013-12-25_East Group_POS_M	359
13.999	0.499	East Group	2013-12-25	M	35	203.94	19	3.6819	0	689305	645395	1	0	0	2013-12-25_East Group_POS_M	359
14	0.001	East Group	2013-12-25	M	35	203.94	19	3.6819	0	689305	645395	1	0	0	2013-12-25_East Group_POS_M	359
14.5	0.5	East Group	2013-12-25	M	45	201.29	3	3.6819	0	689485	645785	0	1	0	2013-12-25_East Group_POS_M	359
15	0.5	East Group	2013-12-25	M	44	205.86	23	3.6819	0	689485	645775	1	0	0	2013-12-25_East Group_POS_M	359
15.002	0.002	East Group	2013-12-25	M	44	205.86	23	3.6819	0	689485	645775	1	0	0	2013-12-25_East Group_POS_M	359
15.5	0.498	East Group	2013-12-25	M	38	206.134	1	3.6819	0	689715	645745	0	0	1	2013-12-25_East Group_POS_M	359
16	0.5	East Group	2013-12-25	M	38	208.499	1	3.6819	0	689725	645755	0	0	1	2013-12-25_East Group_POS_M	359
16.005	0.005	East Group	2013-12-25	M	38	208.499	1	3.6819	0	689725	645755	0	0	1	2013-12-25_East Group_POS_M	359
16.498	0.493	East Group	2013-12-25	M	38	207.778	3	3.6819	0	689705	645745	0	0	1	2013-12-25_East Group_POS_M	359
16.5	0.002	East Group	2013-12-25	M	38	207.778	3	3.6819	0	689705	645745	0	0	1	2013-12-25_East Group_POS_M	359
17	0.5	East Group	2013-12-25	M	39	217.395	3	3.6819	0	689705	645765	0	0	1	2013-12-25_East Group_POS_M	359
17.5	0.5	East Group	2013-12-25	M	36	207.06	3	3.6819	0	689895	645785	0	0	1	2013-12-25_East Group_POS_M	359
17.501	0.001	East Group	2013-12-25	M	36	207.06	3	3.6819	0	689895	645785	0	0	1	2013-12-25_East Group_POS_M	359
8.501	0.001	East Group	2013-12-26	F	31	200.81	4	3.6819	0	690715	645775	1	0	0	2013-12-26_East Group_GIA_F	360
9	0.499	East Group	2013-12-26	F	38	182.07	4	3.6819	0	690715	645885	0	1	0	2013-12-26_East Group_GIA_F	360
9.5	0.5	East Group	2013-12-26	F	44	182.55	8	3.6819	0	690715	645975	0	0	1	2013-12-26_East Group_GIA_F	360
9.504	0.004	East Group	2013-12-26	F	44	182.55	8	3.6819	0	690715	645975	0	0	1	2013-12-26_East Group_GIA_F	360
9.997	0.493	East Group	2013-12-26	F	70	192.136	10	3.6819	0	691015	646225	0	0	1	2013-12-26_East Group_GIA_F	360
10	0.003	East Group	2013-12-26	F	70	192.136	10	3.6819	0	691015	646225	0	0	1	2013-12-26_East Group_GIA_F	360
10.5	0.5	East Group	2013-12-26	F	75	202.49	5	3.6819	0	691205	646245	0	1	0	2013-12-26_East Group_GIA_F	360
11	0.5	East Group	2013-12-26	F	92	180.865	22	3.6819	0	691605	646335	0	0	1	2013-12-26_East Group_GIA_F	360
11.5	0.5	East Group	2013-12-26	F	96	182.666	15	3.6819	0	692155	646185	0	0	1	2013-12-26_East Group_GIA_F	360
12	0.5	East Group	2013-12-26	F	98	187.38	15	3.6819	0	692305	646265	0	0	1	2013-12-26_East Group_GIA_F	360
12.003	0.003	East Group	2013-12-26	F	98	187.38	15	3.6819	0	692305	646265	0	0	1	2013-12-26_East Group_GIA_F	360
12.496	0.493	East Group	2013-12-26	F	98	197.972	8	3.6819	0	692515	646255	0	0	1	2013-12-26_East Group_GIA_F	360
12.5	0.004	East Group	2013-12-26	F	98	197.972	8	3.6819	0	692515	646255	0	1	0	2013-12-26_East Group_GIA_F	360
13	0.5	East Group	2013-12-26	F	98	187.68	8	3.6819	0	692635	646165	0	1	0	2013-12-26_East Group_GIA_F	360
13.499	0.499	East Group	2013-12-26	F	99	202.131	8	3.6819	0	692855	646195	1	0	0	2013-12-26_East Group_GIA_F	360
13.5	0.001	East Group	2013-12-26	F	99	202.131	8	3.6819	0	692855	646195	1	0	0	2013-12-26_East Group_GIA_F	360
14	0.5	East Group	2013-12-26	F	99	198.928	3	3.6819	0	692985	646435	1	0	0	2013-12-26_East Group_GIA_F	360
14.5	0.5	East Group	2013-12-26	F	99	197.802	3	3.6819	0	693035	646275	0	1	0	2013-12-26_East Group_GIA_F	360
14.502	0.002	East Group	2013-12-26	F	99	197.802	3	3.6819	0	693035	646275	0	1	0	2013-12-26_East Group_GIA_F	360
15	0.498	East Group	2013-12-26	F	98	202.473	3	3.6819	0	693115	645795	0	0	1	2013-12-26_East Group_GIA_F	360
15.5	0.5	East Group	2013-12-26	F	98	199.768	3	3.6819	0	692865	645815	0	0	1	2013-12-26_East Group_GIA_F	360
15.998	0.498	East Group	2013-12-26	F	98	198.975	3	3.6819	0	692875	645835	1	0	0	2013-12-26_East Group_GIA_F	360
16	0.002	East Group	2013-12-26	F	98	198.975	3	3.6819	0	692875	645835	1	0	0	2013-12-26_East Group_GIA_F	360
9.004	0.004	East Group	2013-12-28	M	63	194.08	2	3.6819	2	693005	641515	0	1	0	2013-12-28_East Group_RIC_M	362
9.497	0.493	East Group	2013-12-28	M	62	193.84	4	3.6819	2	692415	641695	0	0	1	2013-12-28_East Group_RIC_M	362
9.5	0.003	East Group	2013-12-28	M	62	193.84	4	3.6819	2	692415	641695	0	1	0	2013-12-28_East Group_RIC_M	362
10	0.5	East Group	2013-12-28	M	77	157.453	4	3.6819	2	692195	642115	0	0	1	2013-12-28_East Group_RIC_M	362
10.5	0.5	East Group	2013-12-28	M	77	156.672	4	3.6819	2	692205	642115	0	0	1	2013-12-28_East Group_RIC_M	362
11	0.5	East Group	2013-12-28	M	77	162.863	1	3.6819	2	692195	642205	0	0	1	2013-12-28_East Group_RIC_M	362
11.996	0.996	East Group	2013-12-28	M	41	186.39	3	3.6819	2	691485	643365	0	1	0	2013-12-28_East Group_RIC_M	362
12	0.004	East Group	2013-12-28	M	41	186.39	3	3.6819	2	691485	643365	0	1	0	2013-12-28_East Group_RIC_M	362
12.5	0.5	East Group	2013-12-28	M	16	198.65	2	3.6819	2	690945	644165	0	1	0	2013-12-28_East Group_RIC_M	362
12.999	0.499	East Group	2013-12-28	M	14	195.28	4	3.6819	2	690795	644215	1	0	0	2013-12-28_East Group_RIC_M	362
13	0.001	East Group	2013-12-28	M	14	195.28	3	3.6819	2	690795	644215	1	0	0	2013-12-28_East Group_RIC_M	362
13.5	0.5	East Group	2013-12-28	M	16	190.48	7	3.6819	2	690815	644175	0	0	1	2013-12-28_East Group_RIC_M	362
14	0.5	East Group	2013-12-28	M	13	182.79	7	3.6819	2	690435	644185	0	1	0	2013-12-28_East Group_RIC_M	362
14.002	0.002	East Group	2013-12-28	M	13	182.79	7	3.6819	2	690435	644185	0	1	0	2013-12-28_East Group_RIC_M	362
14.5	0.498	East Group	2013-12-28	M	15	194.756	7	3.6819	2	690435	644125	1	0	0	2013-12-28_East Group_RIC_M	362
15	0.5	East Group	2013-12-28	M	17	191.92	3	3.6819	2	690255	644505	1	0	0	2013-12-28_East Group_RIC_M	362
15.498	0.498	East Group	2013-12-28	M	27	202.01	1	3.6819	2	690155	644755	0	1	0	2013-12-28_East Group_RIC_M	362
15.5	0.002	East Group	2013-12-28	M	27	202.01	1	3.6819	2	690155	644755	0	1	0	2013-12-28_East Group_RIC_M	362
16	0.5	East Group	2013-12-28	M	25	199.524	6	3.6819	2	690215	644765	0	0	1	2013-12-28_East Group_RIC_M	362
16.5	0.5	East Group	2013-12-28	M	31	193.84	1	3.6819	2	690145	644895	0	1	0	2013-12-28_East Group_RIC_M	362
16.501	0.001	East Group	2013-12-28	M	31	193.84	1	3.6819	2	690145	644895	0	1	0	2013-12-28_East Group_RIC_M	362
17	0.499	East Group	2013-12-28	M	21	191.2	1	3.6819	2	690075	645265	0	0	1	2013-12-28_East Group_RIC_M	362
17.5	0.5	East Group	2013-12-28	M	22	205.62	5	3.6819	2	689965	645335	0	0	1	2013-12-28_East Group_RIC_M	362
17.504	0.004	East Group	2013-12-28	M	22	205.62	5	3.6819	2	689965	645335	0	0	1	2013-12-28_East Group_RIC_M	362
17.997	0.493	East Group	2013-12-28	M	22	201.953	5	3.6819	2	689965	645345	0	0	1	2013-12-28_East Group_RIC_M	362
18	0.003	East Group	2013-12-28	M	22	201.953	5	3.6819	2	689965	645345	0	0	1	2013-12-28_East Group_RIC_M	362
7.002	0.002	East Group	2013-12-29	F	27	198.942	2	3.6819	0	689775	645285	0	0	1	2013-12-29_East Group_IND_F	363
7.495	0.493	East Group	2013-12-29	F	31	191.92	2	3.6819	0	689995	644765	1	0	0	2013-12-29_East Group_IND_F	363
7.5	0.005	East Group	2013-12-29	F	31	191.92	2	3.6819	0	689995	644765	0	1	0	2013-12-29_East Group_IND_F	363
10.997	3.497	East Group	2013-12-29	F	23	201.53	10	3.6819	0	689955	645635	0	1	0	2013-12-29_East Group_IND_F	363
11	0.003	East Group	2013-12-29	F	23	201.53	10	3.6819	0	689955	645635	0	1	0	2013-12-29_East Group_IND_F	363
11.5	0.5	East Group	2013-12-29	F	41	194.781	8	3.6819	0	689615	645765	1	0	0	2013-12-29_East Group_IND_F	363
12	0.5	East Group	2013-12-29	F	49	207.78	7	3.6819	0	689515	645885	0	0	1	2013-12-29_East Group_IND_F	363
12.5	0.5	East Group	2013-12-29	F	52	200.089	13	3.6819	0	689355	645915	0	0	1	2013-12-29_East Group_IND_F	363
13	0.5	East Group	2013-12-29	F	60	200.012	7	3.6819	0	689325	646075	1	0	0	2013-12-29_East Group_IND_F	363
13.003	0.003	East Group	2013-12-29	F	60	200.012	7	3.6819	0	689325	646075	1	0	0	2013-12-29_East Group_IND_F	363
13.496	0.493	East Group	2013-12-29	F	68	199.85	10	3.6819	0	689085	646015	0	1	0	2013-12-29_East Group_IND_F	363
13.5	0.004	East Group	2013-12-29	F	68	199.85	10	3.6819	0	689085	646015	0	1	0	2013-12-29_East Group_IND_F	363
14	0.5	East Group	2013-12-29	F	68	210.19	15	3.6819	0	688985	645955	0	0	1	2013-12-29_East Group_IND_F	363
14.499	0.499	East Group	2013-12-29	F	80	206.27	16	3.6819	0	688925	646045	1	0	0	2013-12-29_East Group_IND_F	363
14.5	0.001	East Group	2013-12-29	F	80	206.27	16	3.6819	0	688925	646045	1	0	0	2013-12-29_East Group_IND_F	363
15	0.5	East Group	2013-12-29	F	96	212.555	16	3.6819	0	688575	646265	0	1	0	2013-12-29_East Group_IND_F	363
15.5	0.5	East Group	2013-12-29	F	95	202.01	18	3.6819	0	688265	646095	0	0	1	2013-12-29_East Group_IND_F	363
15.502	0.002	East Group	2013-12-29	F	95	202.01	18	3.6819	0	688265	646095	0	0	1	2013-12-29_East Group_IND_F	363
16	0.498	East Group	2013-12-29	F	97	186.486	6	3.6819	0	687955	646065	0	0	1	2013-12-29_East Group_IND_F	363
16.5	0.5	East Group	2013-12-29	F	97	194.327	18	3.6819	0	687865	645955	0	0	1	2013-12-29_East Group_IND_F	363
16.505	0.005	East Group	2013-12-29	F	97	194.327	18	3.6819	0	687865	645955	0	0	1	2013-12-29_East Group_IND_F	363
16.998	0.493	East Group	2013-12-29	F	96	191.679	18	3.6819	0	687935	645785	0	1	0	2013-12-29_East Group_IND_F	363
17	0.002	East Group	2013-12-29	F	96	191.679	18	3.6819	0	687935	645785	0	1	0	2013-12-29_East Group_IND_F	363
17.5	0.5	East Group	2013-12-29	F	88	184.894	6	3.6819	0	688215	645695	1	0	0	2013-12-29_East Group_IND_F	363
18	0.5	East Group	2013-12-29	F	47	206.358	3	3.6819	0	688725	645565	0	0	1	2013-12-29_East Group_IND_F	363
18.001	0.001	East Group	2013-12-29	F	47	206.358	3	3.6819	0	688725	645565	0	0	1	2013-12-29_East Group_IND_F	363
18.5	0.499	East Group	2013-12-29	F	37	216.413	18	3.6819	0	688905	645445	0	0	1	2013-12-29_East Group_IND_F	363
8.999	0.499	East Group	2014-01-02	F	12	192.16	4	3.11067	0	690485	644555	0	1	0	2014-01-02_East Group_POL_F	2
9	0.001	East Group	2014-01-02	F	12	192.16	4	3.11067	0	690485	644555	1	0	0	2014-01-02_East Group_POL_F	2
9.5	0.5	East Group	2014-01-02	F	13	196.25	4	3.11067	0	690455	644565	1	0	0	2014-01-02_East Group_POL_F	2
10	0.5	East Group	2014-01-02	F	14	184.23	4	3.11067	0	690445	644565	1	0	0	2014-01-02_East Group_POL_F	2
10.002	0.002	East Group	2014-01-02	F	14	184.23	4	3.11067	0	690445	644565	1	0	0	2014-01-02_East Group_POL_F	2
11	0.998	East Group	2014-01-02	F	16	195.525	3	3.11067	0	690655	644785	0	0	1	2014-01-02_East Group_POL_F	2
11.498	0.498	East Group	2014-01-02	F	19	206.34	8	3.11067	0	690495	644945	1	0	0	2014-01-02_East Group_POL_F	2
11.5	0.002	East Group	2014-01-02	F	19	206.34	8	3.11067	0	690495	644945	1	0	0	2014-01-02_East Group_POL_F	2
12	0.5	East Group	2014-01-02	F	14	202.735	5	3.11067	0	690385	645255	1	0	0	2014-01-02_East Group_POL_F	2
12.5	0.5	East Group	2014-01-02	F	14	197.21	5	3.11067	0	690275	645345	0	1	0	2014-01-02_East Group_POL_F	2
12.501	0.001	East Group	2014-01-02	F	14	197.21	5	3.11067	0	690275	645345	0	1	0	2014-01-02_East Group_POL_F	2
13	0.499	East Group	2014-01-02	F	14	205.14	2	3.11067	0	690215	645395	1	0	0	2014-01-02_East Group_POL_F	2
13.5	0.5	East Group	2014-01-02	F	31	207.78	4	3.11067	0	689855	645695	0	0	1	2014-01-02_East Group_POL_F	2
13.504	0.004	East Group	2014-01-02	F	31	207.78	4	3.11067	0	689855	645695	0	0	1	2014-01-02_East Group_POL_F	2
13.997	0.493	East Group	2014-01-02	F	36	201.53	4	3.11067	0	689795	645745	0	1	0	2014-01-02_East Group_POL_F	2
14	0.003	East Group	2014-01-02	F	36	201.53	4	3.11067	0	689795	645745	0	0	1	2014-01-02_East Group_POL_F	2
14.5	0.5	East Group	2014-01-02	F	37	205.38	8	3.11067	0	689765	645755	0	0	1	2014-01-02_East Group_POL_F	2
15	0.5	East Group	2014-01-02	F	38	204.66	3	3.11067	0	689775	645765	1	0	0	2014-01-02_East Group_POL_F	2
15.5	0.5	East Group	2014-01-02	F	40	207.78	4	3.11067	0	689735	645785	0	0	1	2014-01-02_East Group_POL_F	2
16	0.5	East Group	2014-01-02	F	40	202.49	7	3.11067	0	689675	645775	1	0	0	2014-01-02_East Group_POL_F	2
16.003	0.003	East Group	2014-01-02	F	40	202.49	7	3.11067	0	689675	645775	1	0	0	2014-01-02_East Group_POL_F	2
16.496	0.493	East Group	2014-01-02	F	50	213.07	3	3.11067	0	689505	645925	0	0	1	2014-01-02_East Group_POL_F	2
16.5	0.004	East Group	2014-01-02	F	50	213.07	3	3.11067	0	689505	645925	0	0	1	2014-01-02_East Group_POL_F	2
17	0.5	East Group	2014-01-02	F	50	214.99	3	3.11067	0	689455	645915	0	0	1	2014-01-02_East Group_POL_F	2
17.499	0.499	East Group	2014-01-02	F	54	216.91	3	3.11067	0	689395	645985	0	1	0	2014-01-02_East Group_POL_F	2
17.5	0.001	East Group	2014-01-02	F	54	216.91	9	3.11067	0	689395	645985	0	0	1	2014-01-02_East Group_POL_F	2
7.501	0.001	East Group	2014-01-03	F	61	205.38	9	3.11067	0	689215	646025	1	0	0	2014-01-03_East Group_MON_F	3
8	0.499	East Group	2014-01-03	F	46	198.65	1	3.11067	0	689115	645705	0	1	0	2014-01-03_East Group_MON_F	3
8.5	0.5	East Group	2014-01-03	F	37	215.47	3	3.11067	0	688905	645455	0	0	1	2014-01-03_East Group_MON_F	3
8.504	0.004	East Group	2014-01-03	F	37	215.47	3	3.11067	0	688905	645455	0	0	1	2014-01-03_East Group_MON_F	3
8.997	0.493	East Group	2014-01-03	F	37	215.47	3	3.11067	0	688905	645455	0	0	1	2014-01-03_East Group_MON_F	3
9	0.003	East Group	2014-01-03	F	37	215.47	3	3.11067	0	688905	645455	0	0	1	2014-01-03_East Group_MON_F	3
9.5	0.5	East Group	2014-01-03	F	37	215.47	3	3.11067	0	688905	645455	0	0	1	2014-01-03_East Group_MON_F	3
10	0.5	East Group	2014-01-03	F	37	216.91	3	3.11067	0	688895	645455	1	0	0	2014-01-03_East Group_MON_F	3
10.5	0.5	East Group	2014-01-03	F	37	205.14	12	3.11067	0	688975	645425	1	0	0	2014-01-03_East Group_MON_F	3
11	0.5	East Group	2014-01-03	F	37	209.22	12	3.11067	0	688985	645405	1	0	0	2014-01-03_East Group_MON_F	3
11.003	0.003	East Group	2014-01-03	F	37	209.22	12	3.11067	0	688985	645405	1	0	0	2014-01-03_East Group_MON_F	3
11.496	0.493	East Group	2014-01-03	F	37	209.22	12	3.11067	0	688985	645405	1	0	0	2014-01-03_East Group_MON_F	3
11.5	0.004	East Group	2014-01-03	F	37	209.22	12	3.11067	0	688985	645405	1	0	0	2014-01-03_East Group_MON_F	3
12.499	0.999	East Group	2014-01-03	F	36	206.82	9	3.11067	0	689045	645385	1	0	0	2014-01-03_East Group_MON_F	3
12.5	0.001	East Group	2014-01-03	F	36	206.82	9	3.11067	0	689045	645385	1	0	0	2014-01-03_East Group_MON_F	3
13	0.5	East Group	2014-01-03	F	27	195.285	2	3.11067	0	689425	645165	0	0	1	2014-01-03_East Group_MON_F	3
13.5	0.5	East Group	2014-01-03	F	27	201.05	6	3.11067	0	689445	645125	0	0	1	2014-01-03_East Group_MON_F	3
13.502	0.002	East Group	2014-01-03	F	27	201.05	6	3.11067	0	689445	645125	0	0	1	2014-01-03_East Group_MON_F	3
14	0.498	East Group	2014-01-03	F	26	205.38	6	3.11067	0	689465	645045	1	0	0	2014-01-03_East Group_MON_F	3
14.5	0.5	East Group	2014-01-03	F	27	193.84	1	3.11067	0	689545	645045	0	0	1	2014-01-03_East Group_MON_F	3
14.998	0.498	East Group	2014-01-03	F	27	199.61	3	3.11067	0	689505	645055	0	0	1	2014-01-03_East Group_MON_F	3
15	0.002	East Group	2014-01-03	F	27	199.61	3	3.11067	0	689505	645055	0	0	1	2014-01-03_East Group_MON_F	3
15.5	0.5	East Group	2014-01-03	F	31	184.95	3	3.11067	0	690075	644875	0	1	0	2014-01-03_East Group_MON_F	3
16	0.5	East Group	2014-01-03	F	31	179.9	1	3.11067	0	690115	644865	1	0	0	2014-01-03_East Group_MON_F	3
16.001	0.001	East Group	2014-01-03	F	31	179.9	1	3.11067	0	690115	644865	1	0	0	2014-01-03_East Group_MON_F	3
16.5	0.499	East Group	2014-01-03	F	17	200.57	1	3.11067	0	690515	644795	0	0	1	2014-01-03_East Group_MON_F	3
17	0.5	East Group	2014-01-03	F	13	191.92	1	3.11067	0	690675	644635	0	1	0	2014-01-03_East Group_MON_F	3
17.004	0.004	East Group	2014-01-03	F	13	191.92	1	3.11067	0	690675	644635	0	1	0	2014-01-03_East Group_MON_F	3
17.497	0.493	East Group	2014-01-03	F	13	175.58	1	3.11067	0	690795	644455	0	1	0	2014-01-03_East Group_MON_F	3
17.5	0.003	East Group	2014-01-03	F	13	175.58	1	3.11067	0	690795	644455	0	1	0	2014-01-03_East Group_MON_F	3
7.499	0.499	East Group	2014-01-04	M	36	191.31	2	3.11067	1	691615	644105	1	0	0	2014-01-04_East Group_WIL_M	4
7.5	0.001	East Group	2014-01-04	M	36	191.31	2	3.11067	1	691615	644105	1	0	0	2014-01-04_East Group_WIL_M	4
8	0.5	East Group	2014-01-04	M	63	179.18	2	3.11067	1	691985	644125	0	0	1	2014-01-04_East Group_WIL_M	4
8.5	0.5	East Group	2014-01-04	M	39	189.52	2	3.11067	1	691685	644105	0	1	0	2014-01-04_East Group_WIL_M	4
8.502	0.002	East Group	2014-01-04	M	39	189.52	2	3.11067	1	691685	644105	0	1	0	2014-01-04_East Group_WIL_M	4
9.5	0.998	East Group	2014-01-04	M	16	188.08	4	3.11067	1	690655	644015	1	0	0	2014-01-04_East Group_WIL_M	4
9.998	0.498	East Group	2014-01-04	M	15	188.08	4	3.11067	1	690655	644025	1	0	0	2014-01-04_East Group_WIL_M	4
10	0.002	East Group	2014-01-04	M	15	188.08	4	3.11067	1	690655	644025	1	0	0	2014-01-04_East Group_WIL_M	4
10.5	0.5	East Group	2014-01-04	M	16	171.73	4	3.11067	1	690715	643965	1	0	0	2014-01-04_East Group_WIL_M	4
11	0.5	East Group	2014-01-04	M	16	182.07	4	3.11067	1	690705	644025	0	0	1	2014-01-04_East Group_WIL_M	4
11.001	0.001	East Group	2014-01-04	M	16	182.07	4	3.11067	1	690705	644025	0	0	1	2014-01-04_East Group_WIL_M	4
11.5	0.499	East Group	2014-01-04	M	14	182.79	4	3.11067	1	690705	644125	0	0	1	2014-01-04_East Group_WIL_M	4
12	0.5	East Group	2014-01-04	M	13	209.7	3	3.11067	1	690535	644625	0	0	1	2014-01-04_East Group_WIL_M	4
12.004	0.004	East Group	2014-01-04	M	13	209.7	3	3.11067	1	690535	644625	0	0	1	2014-01-04_East Group_WIL_M	4
12.497	0.493	East Group	2014-01-04	M	18	204.9	4	3.11067	1	690505	644985	0	1	0	2014-01-04_East Group_WIL_M	4
12.5	0.003	East Group	2014-01-04	M	18	204.9	4	3.11067	1	690505	644985	0	1	0	2014-01-04_East Group_WIL_M	4
13	0.5	East Group	2014-01-04	M	25	201.05	3	3.11067	1	690755	645635	0	0	1	2014-01-04_East Group_WIL_M	4
13.5	0.5	East Group	2014-01-04	M	23	198.17	3	3.11067	1	690705	645655	0	0	1	2014-01-04_East Group_WIL_M	4
14	0.5	East Group	2014-01-04	M	31	198.776	9	3.11067	1	690805	645695	0	0	1	2014-01-04_East Group_WIL_M	4
14.5	0.5	East Group	2014-01-04	M	38	182.07	4	3.11067	1	690715	645885	0	1	0	2014-01-04_East Group_WIL_M	4
14.503	0.003	East Group	2014-01-04	M	38	182.07	4	3.11067	1	690715	645885	0	1	0	2014-01-04_East Group_WIL_M	4
14.996	0.493	East Group	2014-01-04	M	50	201.53	15	3.11067	1	690725	646095	0	0	1	2014-01-04_East Group_WIL_M	4
15	0.004	East Group	2014-01-04	M	50	201.53	13	3.11067	1	690725	646095	0	0	1	2014-01-04_East Group_WIL_M	4
15.5	0.5	East Group	2014-01-04	M	65	193.12	14	3.11067	1	690525	646385	0	1	0	2014-01-04_East Group_WIL_M	4
15.999	0.499	East Group	2014-01-04	M	62	205.38	5	3.11067	1	690225	646405	0	1	0	2014-01-04_East Group_WIL_M	4
16	0.001	East Group	2014-01-04	M	62	205.38	6	3.11067	1	690225	646405	0	1	0	2014-01-04_East Group_WIL_M	4
16.5	0.5	East Group	2014-01-04	M	60	202.735	12	3.11067	1	690005	646365	1	0	0	2014-01-04_East Group_WIL_M	4
17	0.5	East Group	2014-01-04	M	51	183.743	6	3.11067	1	689765	646005	1	0	0	2014-01-04_East Group_WIL_M	4
17.002	0.002	East Group	2014-01-04	M	51	183.743	6	3.11067	1	689765	646005	1	0	0	2014-01-04_East Group_WIL_M	4
17.495	0.493	East Group	2014-01-04	M	32	205.38	2	3.11067	1	689755	645665	0	0	1	2014-01-04_East Group_WIL_M	4
17.5	0.005	East Group	2014-01-04	M	32	205.38	2	3.11067	1	689755	645665	0	0	1	2014-01-04_East Group_WIL_M	4
7	0.004	East Group	2014-01-05	F	27	186.63	9	3.11067	0	689505	645335	1	0	0	2014-01-05_East Group_IND_F	5
7.5	0.5	East Group	2014-01-05	F	27	217.155	3	3.11067	0	689725	645125	0	1	0	2014-01-05_East Group_IND_F	5
8	0.5	East Group	2014-01-05	F	22	202.98	9	3.11067	0	689945	645345	0	0	1	2014-01-05_East Group_IND_F	5
9	1	East Group	2014-01-05	F	13	223.16	11	3.11067	0	690155	645485	0	1	0	2014-01-05_East Group_IND_F	5
9.002	0.002	East Group	2014-01-05	F	13	223.16	11	3.11067	0	690155	645485	0	1	0	2014-01-05_East Group_IND_F	5
9.5	0.498	East Group	2014-01-05	F	12	195.285	15	3.11067	0	690425	645545	0	0	1	2014-01-05_East Group_IND_F	5
10	0.5	East Group	2014-01-05	F	14	211.15	8	3.11067	0	690625	645595	0	1	0	2014-01-05_East Group_IND_F	5
10.498	0.498	East Group	2014-01-05	F	22	203.46	5	3.11067	0	690795	645545	0	0	1	2014-01-05_East Group_IND_F	5
10.5	0.002	East Group	2014-01-05	F	22	203.46	5	3.11067	0	690795	645545	0	1	0	2014-01-05_East Group_IND_F	5
11	0.5	East Group	2014-01-05	F	20	197.21	6	3.11067	0	690785	645455	1	0	0	2014-01-05_East Group_IND_F	5
11.5	0.5	East Group	2014-01-05	F	20	206.58	8	3.11067	0	690785	645465	1	0	0	2014-01-05_East Group_IND_F	5
11.501	0.001	East Group	2014-01-05	F	20	206.58	8	3.11067	0	690785	645465	1	0	0	2014-01-05_East Group_IND_F	5
12	0.499	East Group	2014-01-05	F	19	206.58	11	3.11067	0	690785	645465	1	0	0	2014-01-05_East Group_IND_F	5
12.5	0.5	East Group	2014-01-05	F	18	199.13	11	3.11067	0	690765	645475	1	0	0	2014-01-05_East Group_IND_F	5
12.504	0.004	East Group	2014-01-05	F	18	199.13	11	3.11067	0	690765	645475	1	0	0	2014-01-05_East Group_IND_F	5
12.997	0.493	East Group	2014-01-05	F	17	214.51	7	3.11067	0	690735	645435	0	0	1	2014-01-05_East Group_IND_F	5
13	0.003	East Group	2014-01-05	F	17	214.51	7	3.11067	0	690735	645435	0	0	1	2014-01-05_East Group_IND_F	5
13.5	0.5	East Group	2014-01-05	F	14	207.78	3	3.11067	0	690675	645385	0	0	1	2014-01-05_East Group_IND_F	5
14	0.5	East Group	2014-01-05	F	15	204.42	4	3.11067	0	690685	645395	0	0	1	2014-01-05_East Group_IND_F	5
14.5	0.5	East Group	2014-01-05	F	12	196.551	6	3.11067	0	690565	645255	0	1	0	2014-01-05_East Group_IND_F	5
15	0.5	East Group	2014-01-05	F	14	211.63	6	3.11067	0	690605	644785	0	0	1	2014-01-05_East Group_IND_F	5
15.003	0.003	East Group	2014-01-05	F	14	211.63	6	3.11067	0	690605	644785	0	0	1	2014-01-05_East Group_IND_F	5
15.496	0.493	East Group	2014-01-05	F	14	198.65	6	3.11067	0	690615	644775	0	0	1	2014-01-05_East Group_IND_F	5
15.5	0.004	East Group	2014-01-05	F	14	198.65	6	3.11067	0	690615	644775	0	0	1	2014-01-05_East Group_IND_F	5
16	0.5	East Group	2014-01-05	F	10	188.56	3	3.11067	0	690595	644585	0	1	0	2014-01-05_East Group_IND_F	5
16.499	0.499	East Group	2014-01-05	F	11	188.8	3	3.11067	0	690705	644465	1	0	0	2014-01-05_East Group_IND_F	5
16.5	0.001	East Group	2014-01-05	F	11	188.8	3	3.11067	0	690705	644465	1	0	0	2014-01-05_East Group_IND_F	5
17	0.5	East Group	2014-01-05	F	15	186.63	3	3.11067	0	690865	644425	0	1	0	2014-01-05_East Group_IND_F	5
17.5	0.5	East Group	2014-01-05	F	19	187.59	3	3.11067	0	691075	644325	0	0	1	2014-01-05_East Group_IND_F	5
17.502	0.002	East Group	2014-01-05	F	19	187.59	3	3.11067	0	691075	644325	0	0	1	2014-01-05_East Group_IND_F	5
6.5	0.002	East Group	2014-01-06	F	20	189.28	3	3.11067	0	691085	644325	1	0	0	2014-01-06_East Group_POL_F	6
7	0.5	East Group	2014-01-06	F	20	186.63	3	3.11067	0	691075	644345	0	0	1	2014-01-06_East Group_POL_F	6
7.5	0.5	East Group	2014-01-06	F	16	196.25	3	3.11067	0	690855	644195	0	1	0	2014-01-06_East Group_POL_F	6
7.501	0.001	East Group	2014-01-06	F	16	196.25	3	3.11067	0	690855	644195	0	1	0	2014-01-06_East Group_POL_F	6
8	0.499	East Group	2014-01-06	F	16	194.8	7	3.11067	0	690805	644165	0	1	0	2014-01-06_East Group_POL_F	6
8.5	0.5	East Group	2014-01-06	F	24	180.219	18	3.11067	0	690145	644005	0	0	1	2014-01-06_East Group_POL_F	6
8.504	0.004	East Group	2014-01-06	F	24	180.219	18	3.11067	0	690145	644005	0	0	1	2014-01-06_East Group_POL_F	6
8.997	0.493	East Group	2014-01-06	F	25	186.39	18	3.11067	0	690125	643955	1	0	0	2014-01-06_East Group_POL_F	6
9	0.003	East Group	2014-01-06	F	25	186.39	18	3.11067	0	690125	643955	1	0	0	2014-01-06_East Group_POL_F	6
9.5	0.5	East Group	2014-01-06	F	35	202.735	7	3.11067	0	689895	643565	0	1	0	2014-01-06_East Group_POL_F	6
10.5	1	East Group	2014-01-06	F	45	179.9	11	3.11067	0	689555	643125	1	0	0	2014-01-06_East Group_POL_F	6
11	0.5	East Group	2014-01-06	F	46	185.43	11	3.11067	0	689525	643115	1	0	0	2014-01-06_East Group_POL_F	6
11.003	0.003	East Group	2014-01-06	F	46	185.43	11	3.11067	0	689525	643115	1	0	0	2014-01-06_East Group_POL_F	6
11.496	0.493	East Group	2014-01-06	F	47	174.615	10	3.11067	0	689505	643105	1	0	0	2014-01-06_East Group_POL_F	6
11.5	0.004	East Group	2014-01-06	F	47	174.615	10	3.11067	0	689505	643105	1	0	0	2014-01-06_East Group_POL_F	6
12	0.5	East Group	2014-01-06	F	40	189.04	16	3.11067	0	689685	643235	1	0	0	2014-01-06_East Group_POL_F	6
12.499	0.499	East Group	2014-01-06	F	40	189.52	16	3.11067	0	689675	643235	1	0	0	2014-01-06_East Group_POL_F	6
12.5	0.001	East Group	2014-01-06	F	40	189.52	16	3.11067	0	689675	643235	1	0	0	2014-01-06_East Group_POL_F	6
13	0.5	East Group	2014-01-06	F	40	189.04	16	3.11067	0	689685	643225	1	0	0	2014-01-06_East Group_POL_F	6
13.5	0.5	East Group	2014-01-06	F	40	189.04	16	3.11067	0	689685	643235	1	0	0	2014-01-06_East Group_POL_F	6
13.502	0.002	East Group	2014-01-06	F	40	189.04	16	3.11067	0	689685	643235	1	0	0	2014-01-06_East Group_POL_F	6
14	0.498	East Group	2014-01-06	F	35	199.61	7	3.11067	0	689905	643645	0	1	0	2014-01-06_East Group_POL_F	6
14.5	0.5	East Group	2014-01-06	F	35	196.73	7	3.11067	0	689895	643705	0	0	1	2014-01-06_East Group_POL_F	6
8.996	1.996	East Group	2014-01-08	M	27	172.69	16	3.11067	3	690145	643885	1	0	0	2014-01-08_East Group_ATH_M	8
9	0.004	East Group	2014-01-08	M	27	172.69	16	3.11067	3	690145	643885	1	0	0	2014-01-08_East Group_ATH_M	8
9.5	0.5	East Group	2014-01-08	M	32	190	7	3.11067	3	690005	643505	0	1	0	2014-01-08_East Group_ATH_M	8
9.999	0.499	East Group	2014-01-08	M	32	178.22	2	3.11067	3	689965	643405	0	1	0	2014-01-08_East Group_ATH_M	8
10	0.001	East Group	2014-01-08	M	32	178.22	3	3.11067	3	689965	643405	0	1	0	2014-01-08_East Group_ATH_M	8
10.5	0.5	East Group	2014-01-08	M	30	175.1	2	3.11067	3	690205	643415	0	0	1	2014-01-08_East Group_ATH_M	8
11	0.5	East Group	2014-01-08	M	30	181.83	3	3.11067	3	690215	643415	0	0	1	2014-01-08_East Group_ATH_M	8
11.002	0.002	East Group	2014-01-08	M	30	181.83	3	3.11067	3	690215	643415	0	0	1	2014-01-08_East Group_ATH_M	8
11.5	0.498	East Group	2014-01-08	M	36	179.9	3	3.11067	3	689915	642975	0	0	1	2014-01-08_East Group_ATH_M	8
12	0.5	East Group	2014-01-08	M	45	176.54	3	3.11067	3	690085	642625	1	0	0	2014-01-08_East Group_ATH_M	8
12.498	0.498	East Group	2014-01-08	M	49	203.455	13	3.11067	3	690045	642505	0	1	0	2014-01-08_East Group_ATH_M	8
12.5	0.002	East Group	2014-01-08	M	49	203.455	13	3.11067	3	690045	642505	1	0	0	2014-01-08_East Group_ATH_M	8
13	0.5	East Group	2014-01-08	M	54	188.56	16	3.11067	3	690065	642445	1	0	0	2014-01-08_East Group_ATH_M	8
13.5	0.5	East Group	2014-01-08	M	62	196.49	16	3.11067	3	690185	642185	0	1	0	2014-01-08_East Group_ATH_M	8
13.501	0.001	East Group	2014-01-08	M	62	196.49	16	3.11067	3	690185	642185	0	1	0	2014-01-08_East Group_ATH_M	8
14	0.499	East Group	2014-01-08	M	65	181.11	9	3.11067	3	690655	641775	0	0	1	2014-01-08_East Group_ATH_M	8
14.5	0.5	East Group	2014-01-08	M	81	185.43	14	3.11067	3	690665	641365	0	0	1	2014-01-08_East Group_ATH_M	8
14.504	0.004	East Group	2014-01-08	M	81	185.43	14	3.11067	3	690665	641365	0	0	1	2014-01-08_East Group_ATH_M	8
14.997	0.493	East Group	2014-01-08	M	84	190	14	3.11067	3	690685	641285	0	0	1	2014-01-08_East Group_ATH_M	8
15	0.003	East Group	2014-01-08	M	84	190	14	3.11067	3	690685	641285	0	0	1	2014-01-08_East Group_ATH_M	8
15.5	0.5	East Group	2014-01-08	M	85	187.11	14	3.11067	3	690605	641265	0	1	0	2014-01-08_East Group_ATH_M	8
16	0.5	East Group	2014-01-08	M	86	184.23	14	3.11067	3	690645	640905	1	0	0	2014-01-08_East Group_ATH_M	8
16.5	0.5	East Group	2014-01-08	M	81	172.21	9	3.11067	3	690925	640805	0	0	1	2014-01-08_East Group_ATH_M	8
17	0.5	East Group	2014-01-08	M	82	164.04	5	3.11067	3	690975	641205	0	1	0	2014-01-08_East Group_ATH_M	8
17.003	0.003	East Group	2014-01-08	M	82	164.04	5	3.11067	3	690975	641205	0	1	0	2014-01-08_East Group_ATH_M	8
17.496	0.493	East Group	2014-01-08	M	80	171.01	5	3.11067	3	691575	641575	0	0	1	2014-01-08_East Group_ATH_M	8
17.5	0.004	East Group	2014-01-08	M	80	171.01	5	3.11067	3	691575	641575	0	0	1	2014-01-08_East Group_ATH_M	8
7.5	0.5	East Group	2014-01-09	M	56	192.4	6	3.11067	0	692655	641385	0	0	1	2014-01-09_East Group_FRE_M	9
7.501	0.001	East Group	2014-01-09	M	56	192.4	6	3.11067	0	692655	641385	0	0	1	2014-01-09_East Group_FRE_M	9
8	0.499	East Group	2014-01-09	M	60	180.14	5	3.11067	0	692845	641205	0	0	1	2014-01-09_East Group_FRE_M	9
8.5	0.5	East Group	2014-01-09	M	62	198.65	5	3.11067	0	692935	641855	0	1	0	2014-01-09_East Group_FRE_M	9
8.504	0.004	East Group	2014-01-09	M	62	198.65	5	3.11067	0	692935	641855	0	1	0	2014-01-09_East Group_FRE_M	9
8.997	0.493	East Group	2014-01-09	M	62	191.44	12	3.11067	0	692955	641865	0	0	1	2014-01-09_East Group_FRE_M	9
9	0.003	East Group	2014-01-09	M	62	191.44	12	3.11067	0	692955	641865	0	0	1	2014-01-09_East Group_FRE_M	9
9.5	0.5	East Group	2014-01-09	M	62	175.58	18	3.11067	0	692965	642025	0	0	1	2014-01-09_East Group_FRE_M	9
10	0.5	East Group	2014-01-09	M	62	177.02	18	3.11067	0	692965	642015	0	0	1	2014-01-09_East Group_FRE_M	9
10.5	0.5	East Group	2014-01-09	M	66	163.8	4	3.11067	0	692835	642195	0	1	0	2014-01-09_East Group_FRE_M	9
11	0.5	East Group	2014-01-09	M	66	175.095	5	3.11067	0	693275	642415	0	1	0	2014-01-09_East Group_FRE_M	9
11.003	0.003	East Group	2014-01-09	M	66	175.095	5	3.11067	0	693275	642415	0	1	0	2014-01-09_East Group_FRE_M	9
11.496	0.493	East Group	2014-01-09	M	68	191.44	5	3.11067	0	693655	642165	0	0	1	2014-01-09_East Group_FRE_M	9
11.5	0.004	East Group	2014-01-09	M	68	191.44	5	3.11067	0	693655	642165	0	0	1	2014-01-09_East Group_FRE_M	9
12.499	0.999	East Group	2014-01-09	M	88	187.355	5	3.11067	0	694135	641575	1	0	0	2014-01-09_East Group_FRE_M	9
12.5	0.001	East Group	2014-01-09	M	88	187.355	5	3.11067	0	694135	641575	1	0	0	2014-01-09_East Group_FRE_M	9
13	0.5	East Group	2014-01-09	M	85	186.63	5	3.11067	0	694015	641475	0	1	0	2014-01-09_East Group_FRE_M	9
13.5	0.5	East Group	2014-01-09	M	93	190.96	17	3.11067	0	694105	641115	0	0	1	2014-01-09_East Group_FRE_M	9
13.502	0.002	East Group	2014-01-09	M	93	190.96	17	3.11067	0	694105	641115	0	0	1	2014-01-09_East Group_FRE_M	9
14	0.498	East Group	2014-01-09	M	96	205.86	17	3.11067	0	694155	640885	0	0	1	2014-01-09_East Group_FRE_M	9
14.5	0.5	East Group	2014-01-09	M	96	179.665	5	3.11067	0	694025	640735	0	0	1	2014-01-09_East Group_FRE_M	9
14.998	0.498	East Group	2014-01-09	M	95	195.28	14	3.11067	0	693835	640805	0	1	0	2014-01-09_East Group_FRE_M	9
15	0.002	East Group	2014-01-09	M	95	195.28	14	3.11067	0	693835	640805	0	1	0	2014-01-09_East Group_FRE_M	9
15.5	0.5	East Group	2014-01-09	M	85	180.865	14	3.11067	0	693495	640915	1	0	0	2014-01-09_East Group_FRE_M	9
16	0.5	East Group	2014-01-09	M	86	186.87	14	3.11067	0	693495	640895	0	0	1	2014-01-09_East Group_FRE_M	9
16.001	0.001	East Group	2014-01-09	M	86	186.87	14	3.11067	0	693495	640895	0	0	1	2014-01-09_East Group_FRE_M	9
16.5	0.499	East Group	2014-01-09	M	83	195.28	14	3.11067	0	693385	640915	0	0	1	2014-01-09_East Group_FRE_M	9
7.5	0.005	East Group	2014-01-10	M	50	180.625	16	3.11067	0	691955	641275	1	0	0	2014-01-10_East Group_FRE_M	10
8	0.5	East Group	2014-01-10	M	74	170.77	4	3.11067	0	692005	641745	1	0	0	2014-01-10_East Group_FRE_M	10
8.498	0.498	East Group	2014-01-10	M	77	184.23	4	3.11067	0	692035	642255	0	1	0	2014-01-10_East Group_FRE_M	10
9	0.502	East Group	2014-01-10	M	76	167.885	4	3.11067	0	691935	642495	0	1	0	2014-01-10_East Group_FRE_M	10
9.5	0.5	East Group	2014-01-10	M	65	177.98	4	3.11067	0	691715	642945	0	0	1	2014-01-10_East Group_FRE_M	10
9.501	0.001	East Group	2014-01-10	M	65	177.98	4	3.11067	0	691715	642945	0	0	1	2014-01-10_East Group_FRE_M	10
10	0.499	East Group	2014-01-10	M	64	169.81	4	3.11067	0	691705	642985	1	0	0	2014-01-10_East Group_FRE_M	10
10.5	0.5	East Group	2014-01-10	M	44	167.41	4	3.11067	0	691495	643215	0	0	1	2014-01-10_East Group_FRE_M	10
10.504	0.004	East Group	2014-01-10	M	44	167.41	4	3.11067	0	691495	643215	0	0	1	2014-01-10_East Group_FRE_M	10
7.5	0.5	East Group	2014-01-11	M	27	189.52	4	3.11067	4	689495	645345	0	0	1	2014-01-11_East Group_RIC_M	11
7.503	0.003	East Group	2014-01-11	M	27	189.52	4	3.11067	4	689495	645345	0	0	1	2014-01-11_East Group_RIC_M	11
7.995	0.492	East Group	2014-01-11	M	40	207.3	4	3.11067	4	689745	645785	0	1	0	2014-01-11_East Group_WIL_M	11
8.5	0.505	East Group	2014-01-11	M	12	198.17	7	3.11067	4	690355	645405	1	0	0	2014-01-11_East Group_WIL_M	11
8.998	0.498	East Group	2014-01-11	M	12	201.05	10	3.11067	4	690215	645515	0	1	0	2014-01-11_East Group_WIL_M	11
9.5	0.502	East Group	2014-01-11	M	18	202.619	8	3.11067	4	690025	645585	1	0	0	2014-01-11_East Group_RIC_M	11
10	0.5	East Group	2014-01-11	M	14	198.65	9	3.11067	4	690135	645465	0	1	0	2014-01-11_East Group_RIC_M	11
10.001	0.001	East Group	2014-01-11	M	11	200.57	3	3.11067	4	690405	645535	0	0	1	2014-01-11_East Group_WIL_M	11
10.002	0.001	East Group	2014-01-11	M	14	198.65	9	3.11067	4	690135	645465	0	1	0	2014-01-11_East Group_RIC_M	11
11.004	1.002	East Group	2014-01-11	M	15	180.44	13	3.11067	4	690175	644305	0	1	0	2014-01-11_East Group_WIL_M	11
11.497	0.493	East Group	2014-01-11	M	24	184.47	16	3.11067	4	690155	644005	0	1	0	2014-01-11_East Group_WIL_M	11
12.5	1.003	East Group	2014-01-11	M	24	183.442	11	3.11067	4	690125	644015	1	0	0	2014-01-11_East Group_RIC_M	11
12.501	0.001	East Group	2014-01-11	M	24	183.442	11	3.11067	4	690125	644015	1	0	0	2014-01-11_East Group_RIC_M	11
13.5	0.999	East Group	2014-01-11	M	25	190.72	13	3.11067	4	690105	643985	1	0	0	2014-01-11_East Group_WIL_M	11
13.503	0.003	East Group	2014-01-11	M	25	190.72	13	3.11067	4	690105	643985	1	0	0	2014-01-11_East Group_WIL_M	11
13.996	0.493	East Group	2014-01-11	M	25	190.72	13	3.11067	4	690105	643985	1	0	0	2014-01-11_East Group_WIL_M	11
14.5	0.504	East Group	2014-01-11	M	25	187.835	9	3.11067	4	690125	643965	1	0	0	2014-01-11_East Group_RIC_M	11
16	1.5	East Group	2014-01-11	M	16	194.8	8	3.11067	4	690805	644165	0	0	1	2014-01-11_East Group_RIC_M	11
16.003	0.003	East Group	2014-01-11	M	16	194.8	8	3.11067	4	690805	644165	0	0	1	2014-01-11_East Group_RIC_M	11
16.495	0.492	East Group	2014-01-11	M	16	191.92	5	3.11067	4	690825	644165	0	0	1	2014-01-11_East Group_WIL_M	11
16.5	0.005	East Group	2014-01-11	M	16	191.92	5	3.11067	4	690825	644165	0	0	1	2014-01-11_East Group_WIL_M	11
17	0.5	East Group	2014-01-11	M	16	198.17	5	3.11067	4	690895	644165	0	0	1	2014-01-11_East Group_RIC_M	11
17.005	0.005	East Group	2014-01-11	M	15	197.69	2	3.11067	4	690885	644245	0	1	0	2014-01-11_East Group_WIL_M	11
17.498	0.493	East Group	2014-01-11	M	16	191.44	5	3.11067	4	691005	644235	0	0	1	2014-01-11_East Group_WIL_M	11
17.5	0.002	East Group	2014-01-11	M	16	191.44	5	3.11067	4	691005	644235	0	0	1	2014-01-11_East Group_WIL_M	11
12.504	0.504	East Group	2014-01-12	M	92	196.73	8	3.11067	3	692825	644555	0	1	0	2014-01-12_East Group_FRE_M	12
12.997	0.493	East Group	2014-01-12	M	95	203.215	8	3.11067	3	692585	645405	1	0	0	2014-01-12_East Group_FRE_M	12
13	0.003	East Group	2014-01-12	M	95	202.49	8	3.11067	3	692595	645405	0	1	0	2014-01-12_East Group_FRE_M	12
13.5	0.5	East Group	2014-01-12	M	91	182.065	8	3.11067	3	691865	645575	1	0	0	2014-01-12_East Group_FRE_M	12
14	0.5	East Group	2014-01-12	M	76	190.96	8	3.11067	3	691515	645795	0	1	0	2014-01-12_East Group_FRE_M	12
15.003	1.003	East Group	2014-01-12	M	57	212.11	3	3.11067	3	690685	646215	0	1	0	2014-01-12_East Group_FRE_M	12
15.496	0.493	East Group	2014-01-12	M	45	182.55	3	3.11067	3	690725	645975	0	0	1	2014-01-12_East Group_FRE_M	12
16.499	1.003	East Group	2014-01-12	M	27	184.23	3	3.11067	3	690185	645735	0	0	1	2014-01-12_East Group_FRE_M	12
7.003	0.003	East Group	2014-01-13	M	21	193.84	2	3.11067	3	689865	645445	0	1	0	2014-01-13_East Group_FRE_M	13
7.496	0.493	East Group	2014-01-13	M	25	197.69	2	3.11067	3	689855	645355	0	0	1	2014-01-13_East Group_FRE_M	13
7.499	0.003	East Group	2014-01-13	M	35	203.455	5	3.11067	3	689885	645775	0	0	1	2014-01-13_East Group_POS_M	13
7.5	0.001	East Group	2014-01-13	M	35	203.455	5	3.11067	3	689885	645775	0	0	1	2014-01-13_East Group_POS_M	13
8	0.5	East Group	2014-01-13	M	35	202.63	5	3.11067	3	689905	645775	0	0	1	2014-01-13_East Group_POS_M	13
8.499	0.499	East Group	2014-01-13	M	33	206.82	8	3.11067	3	689705	645655	0	1	0	2014-01-13_East Group_FRE_M	13
8.5	0.001	East Group	2014-01-13	M	33	206.82	8	3.11067	3	689705	645655	0	1	0	2014-01-13_East Group_FRE_M	13
8.502	0.002	East Group	2014-01-13	M	35	201.53	5	3.11067	3	689885	645765	1	0	0	2014-01-13_East Group_POS_M	13
9	0.498	East Group	2014-01-13	M	42	208.505	18	3.11067	3	689365	645695	1	0	0	2014-01-13_East Group_POS_M	13
9.5	0.5	East Group	2014-01-13	M	38	214.51	1	3.11067	3	689325	645595	1	0	0	2014-01-13_East Group_POS_M	13
9.502	0.002	East Group	2014-01-13	M	42	200.57	10	3.11067	3	689385	645685	0	0	1	2014-01-13_East Group_FRE_M	13
10	0.498	East Group	2014-01-13	M	35	204.9	3	3.11067	3	689455	645555	0	0	1	2014-01-13_East Group_FRE_M	13
10.5	0.5	East Group	2014-01-13	M	38	208.74	1	3.11067	3	689315	645595	1	0	0	2014-01-13_East Group_POS_M	13
10.998	0.498	East Group	2014-01-13	M	27	183.27	3	3.11067	3	689485	645335	0	0	1	2014-01-13_East Group_FRE_M	13
11	0.002	East Group	2014-01-13	M	26	198.65	2	3.11067	3	689435	645105	0	0	1	2014-01-13_East Group_POS_M	13
11.001	0.001	East Group	2014-01-13	M	26	198.65	2	3.11067	3	689435	645105	0	0	1	2014-01-13_East Group_POS_M	13
11.5	0.499	East Group	2014-01-13	M	26	198.65	2	3.11067	3	689435	645105	0	0	1	2014-01-13_East Group_POS_M	13
12.001	0.501	East Group	2014-01-13	M	26	199.972	9	3.11067	3	689445	645075	0	0	1	2014-01-13_East Group_FRE_M	13
13.004	1.003	East Group	2014-01-13	M	26	206.82	19	3.11067	3	689445	645095	0	0	1	2014-01-13_East Group_FRE_M	13
13.497	0.493	East Group	2014-01-13	M	31	180.87	11	3.11067	3	689835	644685	0	1	0	2014-01-13_East Group_FRE_M	13
14.5	1.003	East Group	2014-01-13	M	25	187.835	20	3.11067	3	690125	643965	1	0	0	2014-01-13_East Group_POS_M	13
14.503	0.003	East Group	2014-01-13	M	25	187.835	20	3.11067	3	690125	643965	1	0	0	2014-01-13_East Group_POS_M	13
15.503	1	East Group	2014-01-13	M	25	177.98	20	3.11067	3	690135	643985	1	0	0	2014-01-13_East Group_FRE_M	13
15.996	0.493	East Group	2014-01-13	M	32	185.67	20	3.11067	3	690015	643675	0	1	0	2014-01-13_East Group_FRE_M	13
16	0.004	East Group	2014-01-13	M	32	191.68	20	3.11067	3	690025	643665	0	1	0	2014-01-13_East Group_FRE_M	13
16.999	0.999	East Group	2014-01-13	M	39	193.84	11	3.11067	3	689725	643195	1	0	0	2014-01-13_East Group_FRE_M	13
17	0.001	East Group	2014-01-13	M	39	193.84	12	3.11067	3	689725	643195	1	0	0	2014-01-13_East Group_FRE_M	13
18.002	1.002	East Group	2014-01-13	M	39	189.04	11	3.11067	3	689775	643035	0	0	1	2014-01-13_East Group_FRE_M	13
18.495	0.493	East Group	2014-01-13	M	46	183.75	12	3.11067	3	689705	642885	1	0	0	2014-01-13_East Group_FRE_M	13
7.003	0.003	East Group	2014-01-14	F	46	185.91	1	3.11067	3	689715	642905	1	0	0	2014-01-14_East Group_ELI_F	14
7.496	0.493	East Group	2014-01-14	F	52	186.87	4	3.11067	3	689945	642485	0	1	0	2014-01-14_East Group_ELI_F	14
7.5	0.004	East Group	2014-01-14	F	52	186.87	4	3.11067	3	689945	642485	0	1	0	2014-01-14_East Group_ELI_F	14
8	0.5	East Group	2014-01-14	F	62	197.93	4	3.11067	3	690165	642265	0	0	1	2014-01-14_East Group_ELI_F	14
8.499	0.499	East Group	2014-01-14	F	49	190	3	3.11067	3	690085	642515	1	0	0	2014-01-14_East Group_ELI_F	14
8.5	0.001	East Group	2014-01-14	F	49	190	3	3.11067	3	690085	642515	1	0	0	2014-01-14_East Group_ELI_F	14
9.5	1	East Group	2014-01-14	F	66	184.71	13	3.11067	3	690325	641995	1	0	0	2014-01-14_East Group_ELI_F	14
9.502	0.002	East Group	2014-01-14	F	66	184.71	13	3.11067	3	690325	641995	1	0	0	2014-01-14_East Group_ELI_F	14
9.999	0.497	East Group	2014-01-14	M	82	189.52	5	3.11067	3	690315	641725	0	1	0	2014-01-14_East Group_FRE_M	14
10	0.001	East Group	2014-01-14	F	64	170.53	5	3.11067	3	690595	641785	1	0	0	2014-01-14_East Group_ELI_F	14
10.5	0.5	East Group	2014-01-14	M	86	183.27	7	3.11067	3	690425	641495	0	1	0	2014-01-14_East Group_FRE_M	14
10.998	0.498	East Group	2014-01-14	M	80	189.04	16	3.11067	3	690635	641405	0	0	1	2014-01-14_East Group_FRE_M	14
11	0.002	East Group	2014-01-14	M	81	197.685	18	3.11067	3	690635	641395	0	0	1	2014-01-14_East Group_FRE_M	14
11.002	0.002	East Group	2014-01-14	M	80	197.685	17	3.11067	3	690635	641395	0	0	1	2014-01-14_East Group_FRE_M	14
11.5	0.498	East Group	2014-01-14	F	81	183.75	6	3.11067	3	690675	641385	0	0	1	2014-01-14_East Group_ELI_F	14
12	0.5	East Group	2014-01-14	F	81	183.75	6	3.11067	3	690675	641385	1	0	0	2014-01-14_East Group_ELI_F	14
12.001	0.001	East Group	2014-01-14	M	82	187.11	12	3.11067	3	690655	641355	0	1	0	2014-01-14_East Group_FRE_M	14
12.498	0.497	East Group	2014-01-14	M	81	186.395	10	3.11067	3	691125	641305	0	1	0	2014-01-14_East Group_FRE_M	14
13	0.502	East Group	2014-01-14	M	73	175.1	3	3.11067	3	691455	641145	0	1	0	2014-01-14_East Group_FRE_M	14
13.004	0.004	East Group	2014-01-14	M	73	171.975	3	3.11067	3	691465	641175	1	0	0	2014-01-14_East Group_FRE_M	14
13.5	0.496	East Group	2014-01-14	M	52	183.75	13	3.11067	3	691945	641165	0	0	1	2014-01-14_East Group_FRE_M	14
13.501	0.001	East Group	2014-01-14	M	52	183.75	13	3.11067	3	691945	641165	0	0	1	2014-01-14_East Group_FRE_M	14
14	0.499	East Group	2014-01-14	F	49	198.89	3	3.11067	3	692105	641165	0	0	1	2014-01-14_East Group_ELI_F	14
14.5	0.5	East Group	2014-01-14	M	55	175.1	5	3.11067	3	692195	641465	1	0	0	2014-01-14_East Group_FRE_M	14
14.997	0.497	East Group	2014-01-14	M	62	187.131	6	3.11067	3	692325	641655	0	0	1	2014-01-14_East Group_FRE_M	14
15	0.003	East Group	2014-01-14	M	62	187.131	6	3.11067	3	692325	641655	0	0	1	2014-01-14_East Group_FRE_M	14
15.5	0.5	East Group	2014-01-14	M	62	200.09	7	3.11067	3	692365	641665	0	1	0	2014-01-14_East Group_FRE_M	14
15.503	0.003	East Group	2014-01-14	M	62	200.57	7	3.11067	3	692375	641665	0	1	0	2014-01-14_East Group_FRE_M	14
15.996	0.493	East Group	2014-01-14	F	62	203.46	2	3.11067	3	692545	641745	0	0	1	2014-01-14_East Group_ELI_F	14
16	0.004	East Group	2014-01-14	F	62	203.46	2	3.11067	3	692545	641745	0	0	1	2014-01-14_East Group_ELI_F	14
16.5	0.5	East Group	2014-01-14	F	65	193.12	6	3.11067	3	692815	641895	0	0	1	2014-01-14_East Group_ELI_F	14
16.999	0.499	East Group	2014-01-14	F	64	194.8	6	3.11067	3	692845	641945	0	0	1	2014-01-14_East Group_ELI_F	14
17	0.001	East Group	2014-01-14	F	64	194.8	6	3.11067	3	692845	641945	0	0	1	2014-01-14_East Group_ELI_F	14
17.003	0.003	East Group	2014-01-14	M	62	204.42	3	3.11067	3	692975	641875	0	0	1	2014-01-14_East Group_FRE_M	14
17.496	0.493	East Group	2014-01-14	M	62	202.49	3	3.11067	3	692965	642085	0	0	1	2014-01-14_East Group_FRE_M	14
17.5	0.004	East Group	2014-01-14	F	64	180.865	6	3.11067	3	692895	641995	0	0	1	2014-01-14_East Group_ELI_F	14
7.5	0.505	East Group	2014-01-15	M	74	176.54	2	3.11067	3	692565	642395	0	0	1	2014-01-15_East Group_FRE_M	15
7.505	0.005	East Group	2014-01-15	M	74	176.54	2	3.11067	3	692555	642395	0	0	1	2014-01-15_East Group_FRE_M	15
8	0.495	East Group	2014-01-15	M	77	165.96	2	3.11067	3	692055	642395	0	1	0	2014-01-15_East Group_FRE_M	15
9	1	East Group	2014-01-15	M	57	174.62	2	3.11067	3	691455	642905	0	1	0	2014-01-15_East Group_FRE_M	15
9.001	0.001	East Group	2014-01-15	M	57	174.62	2	3.11067	3	691455	642905	0	1	0	2014-01-15_East Group_FRE_M	15
10	0.999	East Group	2014-01-15	M	26	178.94	8	3.11067	3	691115	643225	0	1	0	2014-01-15_East Group_FRE_M	15
10.004	0.004	East Group	2014-01-15	M	26	186.15	8	3.11067	3	691105	643235	0	1	0	2014-01-15_East Group_FRE_M	15
10.497	0.493	East Group	2014-01-15	M	26	178.94	8	3.11067	3	690845	643425	1	0	0	2014-01-15_East Group_FRE_M	15
11.5	1.003	East Group	2014-01-15	M	24	185.67	12	3.11067	3	690165	644005	0	0	1	2014-01-15_East Group_FRE_M	15
12.5	1	East Group	2014-01-15	M	16	194.8	16	3.11067	3	690205	644385	1	0	0	2014-01-15_East Group_FRE_M	15
12.503	0.003	East Group	2014-01-15	M	16	194.8	16	3.11067	3	690205	644385	1	0	0	2014-01-15_East Group_FRE_M	15
12.996	0.493	East Group	2014-01-15	M	15	190.48	16	3.11067	3	690215	644375	0	1	0	2014-01-15_East Group_FRE_M	15
13.999	1.003	East Group	2014-01-15	M	30	199.61	5	3.11067	3	690125	644855	0	1	0	2014-01-15_East Group_FRE_M	15
14	0.001	East Group	2014-01-15	M	30	199.61	5	3.11067	3	690125	644855	0	0	1	2014-01-15_East Group_FRE_M	15
14.5	0.5	East Group	2014-01-15	M	26	195.283	12	3.11067	3	689865	645325	0	0	1	2014-01-15_East Group_FRE_M	15
15.002	0.502	East Group	2014-01-15	M	23	195.28	11	3.11067	3	689795	645465	0	1	0	2014-01-15_East Group_FRE_M	15
16.005	1.003	East Group	2014-01-15	M	41	207.3	13	3.11067	3	689685	645785	0	0	1	2014-01-15_East Group_FRE_M	15
16.498	0.493	East Group	2014-01-15	M	49	207.06	13	3.11067	3	689495	645895	0	0	1	2014-01-15_East Group_FRE_M	15
17.501	1.003	East Group	2014-01-15	M	42	209.7	3	3.11067	3	689435	645705	0	0	1	2014-01-15_East Group_FRE_M	15
18.504	1.003	East Group	2014-01-15	M	56	210.19	11	3.11067	3	689375	646005	0	1	0	2014-01-15_East Group_FRE_M	15
7.003	0.003	East Group	2014-01-16	F	72	195.28	10	3.11067	0	689255	646225	0	0	1	2014-01-16_East Group_WAN_F	16
7.505	0.502	East Group	2014-01-16	M	75	204.42	12	3.11067	0	689335	646425	0	0	1	2014-01-16_East Group_ATH_M	16
7.998	0.493	East Group	2014-01-16	M	86	223.64	12	3.11067	0	689525	646875	0	0	1	2014-01-16_East Group_ATH_M	16
9.001	1.003	East Group	2014-01-16	M	93	207.78	12	3.11067	0	689865	647215	0	0	1	2014-01-16_East Group_ATH_M	16
9.5	0.499	East Group	2014-01-16	F	94	208.74	4	3.11067	0	689935	647255	0	1	0	2014-01-16_East Group_WAN_F	16
9.502	0.002	East Group	2014-01-16	F	94	208.74	4	3.11067	0	689935	647255	0	1	0	2014-01-16_East Group_WAN_F	16
10.004	0.502	East Group	2014-01-16	M	97	193.84	12	3.11067	0	690635	647105	0	0	1	2014-01-16_East Group_ATH_M	16
10.497	0.493	East Group	2014-01-16	M	94	190	12	3.11067	0	690645	646805	0	0	1	2014-01-16_East Group_ATH_M	16
11.5	1.003	East Group	2014-01-16	F	46	186.883	3	3.11067	0	690615	646105	0	1	0	2014-01-16_East Group_WAN_F	16
14	2.5	East Group	2014-01-16	F	21	204.655	2	3.11067	0	690135	645645	0	0	1	2014-01-16_East Group_WAN_F	16
7.003	0.003	East Group	2014-01-17	F	27	186.635	9	3.11067	0	689275	644995	1	0	0	2014-01-17_East Group_GIA_F	17
7.496	0.493	East Group	2014-01-17	F	28	197.45	4	3.11067	0	689285	644845	1	0	0	2014-01-17_East Group_GIA_F	17
7.5	0.004	East Group	2014-01-17	F	28	197.45	4	3.11067	0	689285	644845	1	0	0	2014-01-17_East Group_GIA_F	17
8	0.5	East Group	2014-01-17	F	30	196.49	3	3.11067	0	689155	644955	0	0	1	2014-01-17_East Group_GIA_F	17
8.499	0.499	East Group	2014-01-17	F	37	176.367	3	3.11067	0	689375	644635	1	0	0	2014-01-17_East Group_GIA_F	17
8.5	0.001	East Group	2014-01-17	F	37	176.367	3	3.11067	0	689375	644635	0	1	0	2014-01-17_East Group_GIA_F	17
9	0.5	East Group	2014-01-17	F	43	189.04	16	3.11067	0	689305	644565	1	0	0	2014-01-17_East Group_GIA_F	17
9.5	0.5	East Group	2014-01-17	F	44	193.84	6	3.11067	0	689435	644445	1	0	0	2014-01-17_East Group_GIA_F	17
9.502	0.002	East Group	2014-01-17	F	44	193.84	6	3.11067	0	689435	644445	1	0	0	2014-01-17_East Group_GIA_F	17
10	0.498	East Group	2014-01-17	F	38	184.23	14	3.11067	0	689675	644295	0	0	1	2014-01-17_East Group_GIA_F	17
10.5	0.5	East Group	2014-01-17	F	24	183.51	14	3.11067	0	690145	643995	0	0	1	2014-01-17_East Group_GIA_F	17
11.002	0.502	East Group	2014-01-17	M	21	189.04	7	3.11067	0	690455	643915	1	0	0	2014-01-17_East Group_WIL_M	17
12.5	1.498	East Group	2014-01-17	F	24	190.381	13	3.11067	0	690685	643675	0	1	0	2014-01-17_East Group_GIA_F	17
16.5	4	East Group	2014-01-17	F	84	174.14	9	3.11067	0	690375	641605	0	0	1	2014-01-17_East Group_GIA_F	17
17.5	1	East Group	2014-01-17	F	83	177.977	11	3.11067	0	690685	641325	0	0	1	2014-01-17_East Group_GIA_F	17
18	0.5	East Group	2014-01-17	F	85	170.957	11	3.11067	0	690685	641275	1	0	0	2014-01-17_East Group_GIA_F	17
18.002	0.002	East Group	2014-01-17	F	85	170.957	11	3.11067	0	690685	641275	1	0	0	2014-01-17_East Group_GIA_F	17
7.5	0.004	East Group	2014-01-18	M	81	172.69	14	3.11067	4	690915	640795	0	0	1	2014-01-18_East Group_FRE_M	18
8	0.5	East Group	2014-01-18	M	77	184.71	14	3.11067	4	691105	640815	0	1	0	2014-01-18_East Group_FRE_M	18
8.5	0.5	East Group	2014-01-18	M	76	164.551	14	3.11067	4	691485	640645	0	1	0	2014-01-18_East Group_FRE_M	18
9	0.5	East Group	2014-01-18	M	83	176.78	14	3.11067	4	691635	640475	1	0	0	2014-01-18_East Group_FRE_M	18
9.5	0.5	East Group	2014-01-18	M	83	175.648	14	3.11067	4	691635	640465	0	0	1	2014-01-18_East Group_FRE_M	18
9.502	0.002	East Group	2014-01-18	M	83	175.648	14	3.11067	4	691635	640465	0	0	1	2014-01-18_East Group_FRE_M	18
10	0.498	East Group	2014-01-18	M	88	171.25	14	3.11067	4	691695	640295	0	0	1	2014-01-18_East Group_FRE_M	18
10.5	0.5	East Group	2014-01-18	F	89	173.17	14	3.11067	4	691705	640295	1	0	0	2014-01-18_East Group_FAT_F	18
10.998	0.498	East Group	2014-01-18	M	76	184.47	14	3.11067	4	692315	640405	0	0	1	2014-01-18_East Group_FRE_M	18
11	0.002	East Group	2014-01-18	M	76	184.47	8	3.11067	4	692315	640405	0	0	1	2014-01-18_East Group_FRE_M	18
11.497	0.497	East Group	2014-01-18	F	78	193.84	1	3.11067	4	692245	640405	1	0	0	2014-01-18_East Group_FAT_F	18
11.5	0.003	East Group	2014-01-18	F	78	193.84	1	3.11067	4	692245	640405	1	0	0	2014-01-18_East Group_FAT_F	18
12	0.5	East Group	2014-01-18	M	59	183.348	3	3.11067	4	692365	640585	0	0	1	2014-01-18_East Group_FRE_M	18
12.001	0.001	East Group	2014-01-18	M	59	183.348	3	3.11067	4	692365	640585	0	0	1	2014-01-18_East Group_FRE_M	18
12.5	0.499	East Group	2014-01-18	M	60	177.98	4	3.11067	4	692345	640585	0	0	1	2014-01-18_East Group_FRE_M	18
13	0.5	East Group	2014-01-18	F	64	186.15	3	3.11067	4	692565	640595	1	0	0	2014-01-18_East Group_FAT_F	18
13.497	0.497	East Group	2014-01-18	M	58	194.805	2	3.11067	4	692355	641585	1	0	0	2014-01-18_East Group_FRE_M	18
13.5	0.003	East Group	2014-01-18	M	58	194.805	2	3.11067	4	692355	641585	0	1	0	2014-01-18_East Group_FRE_M	18
13.503	0.003	East Group	2014-01-18	F	55	178.46	7	3.11067	4	692425	641535	0	0	1	2014-01-18_East Group_FAT_F	18
13.996	0.493	East Group	2014-01-18	F	56	187.11	12	3.11067	4	692655	641375	0	0	1	2014-01-18_East Group_FAT_F	18
14	0.004	East Group	2014-01-18	F	56	187.11	12	3.11067	4	692655	641375	0	0	1	2014-01-18_East Group_FAT_F	18
14.5	0.5	East Group	2014-01-18	F	55	196.25	12	3.11067	4	692635	641375	0	0	1	2014-01-18_East Group_FAT_F	18
14.999	0.499	East Group	2014-01-18	F	62	182.31	1	3.11067	4	692665	641535	0	1	0	2014-01-18_East Group_FAT_F	18
15	0.001	East Group	2014-01-18	F	62	182.31	1	3.11067	4	692665	641535	1	0	0	2014-01-18_East Group_FAT_F	18
15.5	0.5	East Group	2014-01-18	F	62	196.245	1	3.11067	4	692545	641735	0	0	1	2014-01-18_East Group_FAT_F	18
15.503	0.003	East Group	2014-01-18	M	77	171.572	4	3.11067	4	692055	642385	0	0	1	2014-01-18_East Group_FRE_M	18
15.996	0.493	East Group	2014-01-18	M	67	174.776	4	3.11067	4	691815	642885	0	1	0	2014-01-18_East Group_FRE_M	18
16	0.004	East Group	2014-01-18	F	62	185.19	7	3.11067	4	692755	641815	0	0	1	2014-01-18_East Group_FAT_F	18
16.002	0.002	East Group	2014-01-18	F	62	185.19	7	3.11067	4	692755	641815	0	0	1	2014-01-18_East Group_FAT_F	18
16.495	0.493	East Group	2014-01-18	F	64	205.86	7	3.11067	4	692835	641905	0	0	1	2014-01-18_East Group_FAT_F	18
16.5	0.005	East Group	2014-01-18	M	27	184.23	4	3.11067	4	691305	643425	1	0	0	2014-01-18_East Group_FRE_M	18
16.999	0.499	East Group	2014-01-18	M	16	184.867	4	3.11067	4	690935	644025	0	1	0	2014-01-18_East Group_FRE_M	18
17	0.001	East Group	2014-01-18	M	16	184.867	4	3.11067	4	690935	644025	0	1	0	2014-01-18_East Group_FRE_M	18
17.5	0.5	East Group	2014-01-18	M	10	204.9	4	3.11067	4	690715	644235	0	0	1	2014-01-18_East Group_FRE_M	18
18	0.5	East Group	2014-01-18	M	21	187.11	5	3.11067	4	690325	644005	0	1	0	2014-01-18_East Group_FRE_M	18
18.002	0.002	East Group	2014-01-18	M	21	187.11	5	3.11067	4	690325	644005	0	1	0	2014-01-18_East Group_FRE_M	18
18.495	0.493	East Group	2014-01-18	M	24	178.94	4	3.11067	4	690155	643995	0	0	1	2014-01-18_East Group_FRE_M	18
18.5	0.005	East Group	2014-01-18	M	24	178.94	4	3.11067	4	690155	643995	0	0	1	2014-01-18_East Group_FRE_M	18
7	0.5	East Group	2014-01-19	M	68	164.52	8	3.11067	4	692765	642265	0	1	0	2014-01-19_East Group_RIC_M	19
7.5	0.5	East Group	2014-01-19	M	77	182.79	2	3.11067	4	692455	642405	0	0	1	2014-01-19_East Group_RIC_M	19
7.503	0.003	East Group	2014-01-19	M	77	182.79	2	3.11067	4	692455	642405	0	0	1	2014-01-19_East Group_RIC_M	19
7.996	0.493	East Group	2014-01-19	M	77	183.75	2	3.11067	4	692455	642395	1	0	0	2014-01-19_East Group_RIC_M	19
7.999	0.003	East Group	2014-01-19	F	74	168.533	6	3.11067	4	692555	642335	0	0	1	2014-01-19_East Group_YED_F	19
8	0.001	East Group	2014-01-19	M	77	183.75	2	3.11067	4	692455	642395	1	0	0	2014-01-19_East Group_RIC_M	19
8.004	0.004	East Group	2014-01-19	M	18	196.73	5	3.11067	4	690075	644355	1	0	0	2014-01-19_East Group_FRE_M	19
8.497	0.493	East Group	2014-01-19	M	31	181.83	7	3.11067	4	689995	644815	0	1	0	2014-01-19_East Group_FRE_M	19
8.5	0.003	East Group	2014-01-19	F	77	175.904	9	3.11067	4	692345	642475	0	1	0	2014-01-19_East Group_YED_F	19
9	0.5	East Group	2014-01-19	F	42	181.231	11	3.11067	4	691205	642915	0	0	1	2014-01-19_East Group_YED_F	19
9.002	0.002	East Group	2014-01-19	F	42	181.231	11	3.11067	4	691205	642915	0	0	1	2014-01-19_East Group_YED_F	19
9.5	0.498	East Group	2014-01-19	M	27	198.89	7	3.11067	4	689835	645325	0	0	1	2014-01-19_East Group_FRE_M	19
10	0.5	East Group	2014-01-19	F	26	203.455	2	3.11067	4	690745	643485	0	0	1	2014-01-19_East Group_YED_F	19
10.498	0.498	East Group	2014-01-19	F	18	187.205	1	3.11067	4	690495	643985	0	1	0	2014-01-19_East Group_YED_F	19
10.5	0.002	East Group	2014-01-19	F	18	187.205	1	3.11067	4	690495	643985	0	1	0	2014-01-19_East Group_YED_F	19
10.503	0.003	East Group	2014-01-19	M	21	203.46	11	3.11067	4	689965	645365	0	0	1	2014-01-19_East Group_FRE_M	19
10.996	0.493	East Group	2014-01-19	M	16	205.86	11	3.11067	4	690035	645435	0	1	0	2014-01-19_East Group_FRE_M	19
11.5	0.504	East Group	2014-01-19	F	24	183.51	12	3.11067	4	690145	643995	0	1	0	2014-01-19_East Group_YED_F	19
11.501	0.001	East Group	2014-01-19	F	24	183.51	12	3.11067	4	690145	643995	0	1	0	2014-01-19_East Group_YED_F	19
11.999	0.498	East Group	2014-01-19	M	12	201.05	5	3.11067	4	690215	645515	0	0	1	2014-01-19_East Group_FRE_M	19
12	0.001	East Group	2014-01-19	M	12	201.05	5	3.11067	4	690215	645515	0	0	1	2014-01-19_East Group_FRE_M	19
12.5	0.5	East Group	2014-01-19	F	31	189.654	2	3.11067	4	689685	644525	0	0	1	2014-01-19_East Group_YED_F	19
12.504	0.004	East Group	2014-01-19	F	31	189.654	2	3.11067	4	689685	644525	0	0	1	2014-01-19_East Group_YED_F	19
12.997	0.493	East Group	2014-01-19	F	26	200.574	5	3.11067	4	689515	644975	0	1	0	2014-01-19_East Group_YED_F	19
13	0.003	East Group	2014-01-19	F	26	200.574	5	3.11067	4	689515	644975	0	1	0	2014-01-19_East Group_YED_F	19
13.002	0.002	East Group	2014-01-19	M	17	203.94	6	3.11067	4	690255	645595	0	1	0	2014-01-19_East Group_FRE_M	19
13.5	0.498	East Group	2014-01-19	F	34	200.28	5	3.11067	4	689335	645395	0	0	1	2014-01-19_East Group_YED_F	19
14	0.5	East Group	2014-01-19	M	36	204.9	3	3.11067	4	689835	645755	0	0	1	2014-01-19_East Group_FRE_M	19
14.498	0.498	East Group	2014-01-19	M	42	206.1	8	3.11067	4	689865	645885	0	0	1	2014-01-19_East Group_FRE_M	19
14.5	0.002	East Group	2014-01-19	F	35	213.07	5	3.11067	4	689305	645405	1	0	0	2014-01-19_East Group_YED_F	19
15	0.5	East Group	2014-01-19	F	46	210.425	6	3.11067	4	689725	645895	1	0	0	2014-01-19_East Group_YED_F	19
15.003	0.003	East Group	2014-01-19	F	46	210.425	6	3.11067	4	689725	645895	1	0	0	2014-01-19_East Group_YED_F	19
15.496	0.493	East Group	2014-01-19	F	39	204.9	3	3.11067	4	689725	645775	0	0	1	2014-01-19_East Group_YED_F	19
15.5	0.004	East Group	2014-01-19	F	39	204.9	3	3.11067	4	689725	645775	0	0	1	2014-01-19_East Group_YED_F	19
16	0.5	East Group	2014-01-19	F	38	204.338	6	3.11067	4	689615	645705	0	0	1	2014-01-19_East Group_YED_F	19
16.499	0.499	East Group	2014-01-19	F	42	211.87	9	3.11067	4	689385	645695	0	0	1	2014-01-19_East Group_YED_F	19
16.5	0.001	East Group	2014-01-19	F	42	211.87	9	3.11067	4	689385	645695	1	0	0	2014-01-19_East Group_YED_F	19
17	0.5	East Group	2014-01-19	F	34	204.692	4	3.11067	4	689395	645505	0	0	1	2014-01-19_East Group_YED_F	19
17.5	0.5	East Group	2014-01-19	F	33	195.765	4	3.11067	4	689405	645475	1	0	0	2014-01-19_East Group_YED_F	19
17.502	0.002	East Group	2014-01-19	F	33	195.765	4	3.11067	4	689405	645475	1	0	0	2014-01-19_East Group_YED_F	19
7	0.005	East Group	2014-01-20	F	34	197.151	8	3.11067	0	689315	645375	0	0	1	2014-01-20_East Group_WAN_F	20
7.5	0.5	East Group	2014-01-20	F	33	190.612	8	3.11067	0	689355	645395	0	1	0	2014-01-20_East Group_WAN_F	20
7.505	0.005	East Group	2014-01-20	M	30	187.355	6	3.11067	0	689645	645585	0	0	1	2014-01-20_East Group_EOL_M	20
7.998	0.493	East Group	2014-01-20	M	31	187.355	20	3.11067	0	689645	645585	0	0	1	2014-01-20_East Group_EOL_M	20
8	0.002	East Group	2014-01-20	M	31	187.355	20	3.11067	0	689645	645585	1	0	0	2014-01-20_East Group_EOL_M	20
8.496	0.496	East Group	2014-01-20	F	30	187.355	12	3.11067	0	689645	645585	0	0	1	2014-01-20_East Group_WAN_F	20
8.5	0.004	East Group	2014-01-20	M	27	204.972	2	3.11067	0	689825	645625	0	0	1	2014-01-20_East Group_EOL_M	20
9	0.5	East Group	2014-01-20	M	31	210.19	2	3.11067	0	689815	645675	0	0	1	2014-01-20_East Group_EOL_M	20
9.001	0.001	East Group	2014-01-20	M	31	210.19	2	3.11067	0	689815	645675	0	0	1	2014-01-20_East Group_EOL_M	20
9.499	0.498	East Group	2014-01-20	F	45	189.52	2	3.11067	0	689835	645915	0	1	0	2014-01-20_East Group_WAN_F	20
9.5	0.001	East Group	2014-01-20	M	41	198.222	8	3.11067	0	689865	645855	0	0	1	2014-01-20_East Group_EOL_M	20
10	0.5	East Group	2014-01-20	F	46	202.495	5	3.11067	0	690135	646015	0	0	1	2014-01-20_East Group_WAN_F	20
10.004	0.004	East Group	2014-01-20	M	47	192.274	7	3.11067	0	690065	646015	1	0	0	2014-01-20_East Group_EOL_M	20
10.497	0.493	East Group	2014-01-20	M	52	201.05	13	3.11067	0	690225	646115	1	0	0	2014-01-20_East Group_EOL_M	20
10.503	0.006	East Group	2014-01-20	M	59	202.01	5	3.11067	0	690055	646325	0	0	1	2014-01-20_East Group_POS_M	20
11	0.497	East Group	2014-01-20	M	61	207.163	10	3.11067	0	690065	646365	0	0	1	2014-01-20_East Group_EOL_M	20
11.5	0.5	East Group	2014-01-20	F	63	203.94	14	3.11067	0	690095	646445	1	0	0	2014-01-20_East Group_WAN_F	20
11.998	0.498	East Group	2014-01-20	F	71	202.49	8	3.11067	0	690135	646695	0	0	1	2014-01-20_East Group_WAN_F	20
12	0.002	East Group	2014-01-20	M	67	200.57	13	3.11067	0	690135	646605	0	1	0	2014-01-20_East Group_EOL_M	20
13	1	East Group	2014-01-20	F	76	236.14	2	3.11067	0	689865	646825	0	1	0	2014-01-20_East Group_WAN_F	20
13.001	0.001	East Group	2014-01-20	F	76	236.14	2	3.11067	0	689865	646825	0	1	0	2014-01-20_East Group_WAN_F	20
13.5	0.499	East Group	2014-01-20	M	84	215.715	6	3.11067	0	689625	646865	1	0	0	2014-01-20_East Group_EOL_M	20
13.999	0.499	East Group	2014-01-20	M	95	196.495	23	3.11067	0	689485	647195	1	0	0	2014-01-20_East Group_EOL_M	20
14	0.001	East Group	2014-01-20	M	95	196.495	23	3.11067	0	689485	647195	1	0	0	2014-01-20_East Group_EOL_M	20
14.497	0.497	East Group	2014-01-20	F	87	213.31	1	3.11067	0	689325	646845	1	0	0	2014-01-20_East Group_WAN_F	20
14.5	0.003	East Group	2014-01-20	F	87	213.31	1	3.11067	0	689325	646845	1	0	0	2014-01-20_East Group_WAN_F	20
15	0.5	East Group	2014-01-20	F	86	222.2	2	3.11067	0	689325	646785	1	0	0	2014-01-20_East Group_WAN_F	20
15.5	0.5	East Group	2014-01-20	F	76	205.14	6	3.11067	0	689325	646445	0	0	1	2014-01-20_East Group_WAN_F	20
16	0.5	East Group	2014-01-20	F	63	194.8	4	3.11067	0	689485	646255	0	1	0	2014-01-20_East Group_WAN_F	20
16.5	0.5	East Group	2014-01-20	F	58	202.98	4	3.11067	0	689635	646135	0	0	1	2014-01-20_East Group_WAN_F	20
16.503	0.003	East Group	2014-01-20	F	58	202.98	4	3.11067	0	689635	646135	0	0	1	2014-01-20_East Group_WAN_F	20
16.996	0.493	East Group	2014-01-20	F	27	199.13	6	3.11067	0	689925	645665	1	0	0	2014-01-20_East Group_WAN_F	20
17	0.004	East Group	2014-01-20	F	27	199.13	6	3.11067	0	689925	645665	0	0	1	2014-01-20_East Group_WAN_F	20
17.5	0.5	East Group	2014-01-20	F	26	201.05	6	3.11067	0	689925	645655	0	0	1	2014-01-20_East Group_WAN_F	20
17.999	0.499	East Group	2014-01-20	F	25	199.13	10	3.11067	0	689945	645655	0	0	1	2014-01-20_East Group_WAN_F	20
18	0.001	East Group	2014-01-20	F	25	199.13	10	3.11067	0	689945	645655	0	0	1	2014-01-20_East Group_WAN_F	20
18.5	0.5	East Group	2014-01-20	F	26	197.69	12	3.11067	0	689935	645665	0	0	1	2014-01-20_East Group_WAN_F	20
8.496	0.497	East Group	2014-01-21	M	31	194.32	1	3.11067	3	690015	644995	1	0	0	2014-01-21_East Group_MAI_M	21
8.5	0.004	East Group	2014-01-21	M	31	194.32	1	3.11067	3	690015	644995	1	0	0	2014-01-21_East Group_MAI_M	21
9	0.5	East Group	2014-01-21	M	31	190.48	2	3.11067	3	690005	645025	0	1	0	2014-01-21_East Group_MAI_M	21
9.002	0.002	East Group	2014-01-21	M	31	179.22	9	3.11067	3	689845	644805	0	0	1	2014-01-21_East Group_RIC_M	21
9.499	0.497	East Group	2014-01-21	M	22	184.894	4	3.11067	3	689975	644365	1	0	0	2014-01-21_East Group_MAI_M	21
9.5	0.001	East Group	2014-01-21	M	22	184.894	4	3.11067	3	689975	644365	1	0	0	2014-01-21_East Group_MAI_M	21
10	0.5	East Group	2014-01-21	M	23	189.52	11	3.11067	3	690005	644135	0	1	0	2014-01-21_East Group_RIC_M	21
10.498	0.498	East Group	2014-01-21	M	31	182.31	2	3.11067	3	689965	643895	1	0	0	2014-01-21_East Group_RIC_M	21
11.5	1.002	East Group	2014-01-21	M	31	183.27	10	3.11067	3	690015	643775	1	0	0	2014-01-21_East Group_MAI_M	21
12.504	1.004	East Group	2014-01-21	M	39	188.56	7	3.11067	3	689715	643235	0	1	0	2014-01-21_East Group_RIC_M	21
13.5	0.996	East Group	2014-01-21	M	51	191.92	5	3.11067	3	689565	642925	0	0	1	2014-01-21_East Group_MAI_M	21
14	0.5	East Group	2014-01-21	M	51	191.92	8	3.11067	3	689605	642865	1	0	0	2014-01-21_East Group_MAI_M	21
14.004	0.004	East Group	2014-01-21	M	51	191.92	8	3.11067	3	689605	642865	1	0	0	2014-01-21_East Group_MAI_M	21
15	0.996	East Group	2014-01-21	M	49	185.19	10	3.11067	3	689645	642875	0	0	1	2014-01-21_East Group_MAI_M	21
15.496	0.496	East Group	2014-01-21	M	46	197.21	11	3.11067	3	690085	642615	0	1	0	2014-01-21_East Group_RIC_M	21
16	0.504	East Group	2014-01-21	M	62	185.91	6	3.11067	3	690345	642375	0	0	1	2014-01-21_East Group_MAI_M	21
16.499	0.499	East Group	2014-01-21	M	60	179.18	5	3.11067	3	690615	641995	0	0	1	2014-01-21_East Group_RIC_M	21
17.999	1.5	East Group	2014-01-21	M	80	170.77	2	3.11067	3	691315	641625	0	1	0	2014-01-21_East Group_MAI_M	21
18	0.001	East Group	2014-01-21	M	80	170.77	2	3.11067	3	691315	641625	1	0	0	2014-01-21_East Group_MAI_M	21
7.5	0.004	East Group	2014-01-22	M	78	173.17	2	3.11067	3	691325	642125	0	1	0	2014-01-22_East Group_POS_M	22
8	0.5	East Group	2014-01-22	M	75	178.595	8	3.11067	3	691485	642445	0	1	0	2014-01-22_East Group_MAI_M	22
8.499	0.499	East Group	2014-01-22	M	43	176.54	7	3.11067	3	691195	642885	0	0	1	2014-01-22_East Group_MAI_M	22
8.5	0.001	East Group	2014-01-22	M	43	176.54	7	3.11067	3	691195	642885	0	0	1	2014-01-22_East Group_MAI_M	22
9	0.5	East Group	2014-01-22	M	40	180.38	11	3.11067	3	691215	642935	1	0	0	2014-01-22_East Group_MAI_M	22
9.5	0.5	East Group	2014-01-22	M	21	178.661	3	3.11067	3	691205	643345	0	1	0	2014-01-22_East Group_MAI_M	22
9.502	0.002	East Group	2014-01-22	M	21	178.661	3	3.11067	3	691205	643345	0	1	0	2014-01-22_East Group_MAI_M	22
9.999	0.497	East Group	2014-01-22	M	17	193.36	16	3.11067	3	691105	643595	0	1	0	2014-01-22_East Group_ATH_M	22
11.002	1.003	East Group	2014-01-22	M	16	192.64	4	3.11067	3	691165	643565	0	1	0	2014-01-22_East Group_ATH_M	22
11.5	0.498	East Group	2014-01-22	M	16	185.67	10	3.11067	3	690865	644005	0	1	0	2014-01-22_East Group_MAI_M	22
12	0.5	East Group	2014-01-22	M	16	193.36	13	3.11067	3	690845	644155	0	0	1	2014-01-22_East Group_MAI_M	22
12.001	0.001	East Group	2014-01-22	M	16	193.36	13	3.11067	3	690845	644155	0	0	1	2014-01-22_East Group_MAI_M	22
12.5	0.499	East Group	2014-01-22	M	10	205.647	16	3.11067	3	690695	644215	0	1	0	2014-01-22_East Group_MAI_M	22
13	0.5	East Group	2014-01-22	M	6	195.338	4	3.11067	3	690645	644285	1	0	0	2014-01-22_East Group_MAI_M	22
13.004	0.004	East Group	2014-01-22	M	6	195.338	4	3.11067	3	690645	644285	1	0	0	2014-01-22_East Group_MAI_M	22
13.497	0.493	East Group	2014-01-22	M	6	199.13	10	3.11067	3	690635	644365	1	0	0	2014-01-22_East Group_MAI_M	22
13.5	0.003	East Group	2014-01-22	M	11	185.19	2	3.11067	3	690735	644445	0	1	0	2014-01-22_East Group_ATH_M	22
13.501	0.001	East Group	2014-01-22	M	11	185.19	1	3.11067	3	690735	644445	0	0	1	2014-01-22_East Group_ATH_M	22
14	0.499	East Group	2014-01-22	M	11	196.73	7	3.11067	3	690605	644645	1	0	0	2014-01-22_East Group_MAI_M	22
14.997	0.997	East Group	2014-01-22	M	22	204.42	3	3.11067	3	689925	645375	0	1	0	2014-01-22_East Group_ATH_M	22
15.5	0.503	East Group	2014-01-22	M	27	195.28	20	3.11067	3	689835	645315	0	0	1	2014-01-22_East Group_MAI_M	22
15.503	0.003	East Group	2014-01-22	M	27	195.28	20	3.11067	3	689835	645315	0	0	1	2014-01-22_East Group_MAI_M	22
15.996	0.493	East Group	2014-01-22	M	27	202.49	3	3.11067	3	689835	645335	1	0	0	2014-01-22_East Group_MAI_M	22
16	0.004	East Group	2014-01-22	M	27	202.49	3	3.11067	3	689835	645335	0	0	1	2014-01-22_East Group_MAI_M	22
16.5	0.5	East Group	2014-01-22	M	31	192.88	3	3.11067	3	689645	645595	0	0	1	2014-01-22_East Group_MAI_M	22
16.999	0.499	East Group	2014-01-22	M	40	198.532	2	3.11067	3	689585	645725	0	0	1	2014-01-22_East Group_MAI_M	22
17	0.001	East Group	2014-01-22	M	40	198.532	2	3.11067	3	689585	645725	0	0	1	2014-01-22_East Group_MAI_M	22
17.5	0.5	East Group	2014-01-22	M	39	201.397	2	3.11067	3	689605	645715	0	0	1	2014-01-22_East Group_MAI_M	22
18	0.5	East Group	2014-01-22	M	48	208.26	3	3.11067	3	689595	645895	0	0	1	2014-01-22_East Group_MAI_M	22
18.002	0.002	East Group	2014-01-22	M	48	208.26	3	3.11067	3	689595	645895	0	0	1	2014-01-22_East Group_MAI_M	22
18.495	0.493	East Group	2014-01-22	M	53	195.494	6	3.11067	3	689615	646015	1	0	0	2014-01-22_East Group_MAI_M	22
8.004	0.504	East Group	2014-01-23	M	33	209.7	18	3.11067	3	689875	645725	0	1	0	2014-01-23_East Group_FRE_M	23
8.497	0.493	East Group	2014-01-23	M	18	206.82	4	3.11067	3	690045	645575	0	0	1	2014-01-23_East Group_FRE_M	23
8.5	0.003	East Group	2014-01-23	M	34	198.941	10	3.11067	3	689865	645745	0	0	1	2014-01-23_East Group_MAI_M	23
8.503	0.003	East Group	2014-01-23	M	34	198.941	10	3.11067	3	689865	645745	0	0	1	2014-01-23_East Group_MAI_M	23
8.996	0.493	East Group	2014-01-23	M	26	197.69	15	3.11067	3	689935	645665	0	0	1	2014-01-23_East Group_MAI_M	23
9	0.004	East Group	2014-01-23	M	26	197.69	15	3.11067	3	689935	645665	0	0	1	2014-01-23_East Group_MAI_M	23
9.5	0.5	East Group	2014-01-23	M	21	202.061	1	3.11067	3	690075	645635	1	0	0	2014-01-23_East Group_MAI_M	23
9.999	0.499	East Group	2014-01-23	M	14	194.32	6	3.11067	3	690135	645455	0	0	1	2014-01-23_East Group_MAI_M	23
10.5	0.501	East Group	2014-01-23	M	15	200.09	5	3.11067	3	690125	645405	1	0	0	2014-01-23_East Group_MAI_M	23
10.996	0.496	East Group	2014-01-23	M	15	200.09	6	3.11067	3	690125	645405	1	0	0	2014-01-23_East Group_FRE_M	23
11.5	0.504	East Group	2014-01-23	M	14	202.131	2	3.11067	3	690205	645395	0	0	1	2014-01-23_East Group_MAI_M	23
11.999	0.499	East Group	2014-01-23	M	31	193.36	6	3.11067	3	690025	645045	1	0	0	2014-01-23_East Group_FRE_M	23
12	0.001	East Group	2014-01-23	M	31	193.36	6	3.11067	3	690025	645045	1	0	0	2014-01-23_East Group_FRE_M	23
12.498	0.498	East Group	2014-01-23	M	12	201.475	4	3.11067	3	690585	645255	0	0	1	2014-01-23_East Group_MAI_M	23
12.5	0.002	East Group	2014-01-23	M	12	201.475	4	3.11067	3	690585	645255	0	0	1	2014-01-23_East Group_MAI_M	23
13	0.5	East Group	2014-01-23	M	22	200.33	4	3.11067	3	690255	644705	0	1	0	2014-01-23_East Group_FRE_M	23
13.002	0.002	East Group	2014-01-23	M	22	203.94	4	3.11067	3	690255	644695	0	1	0	2014-01-23_East Group_FRE_M	23
13.5	0.498	East Group	2014-01-23	M	24	210.889	2	3.11067	3	690805	645295	0	0	1	2014-01-23_East Group_MAI_M	23
13.501	0.001	East Group	2014-01-23	M	24	210.889	2	3.11067	3	690805	645295	0	0	1	2014-01-23_East Group_MAI_M	23
14	0.499	East Group	2014-01-23	M	24	204.42	2	3.11067	3	690805	645315	0	0	1	2014-01-23_East Group_MAI_M	23
14.498	0.498	East Group	2014-01-23	M	15	194.32	4	3.11067	3	690245	644245	0	0	1	2014-01-23_East Group_FRE_M	23
14.5	0.002	East Group	2014-01-23	M	22	198.65	2	3.11067	3	690785	645335	1	0	0	2014-01-23_East Group_MAI_M	23
14.504	0.004	East Group	2014-01-23	M	22	198.65	2	3.11067	3	690785	645335	1	0	0	2014-01-23_East Group_MAI_M	23
14.997	0.493	East Group	2014-01-23	M	16	208.975	2	3.11067	3	690715	645385	0	0	1	2014-01-23_East Group_MAI_M	23
15	0.003	East Group	2014-01-23	M	20	189.04	4	3.11067	3	690205	644115	1	0	0	2014-01-23_East Group_FRE_M	23
15.5	0.5	East Group	2014-01-23	M	14	212.11	1	3.11067	3	690685	645415	0	1	0	2014-01-23_East Group_MAI_M	23
15.501	0.001	East Group	2014-01-23	M	24	185.67	4	3.11067	3	690165	644005	0	0	1	2014-01-23_East Group_FRE_M	23
16	0.499	East Group	2014-01-23	M	5	197.93	4	3.11067	3	690625	644315	0	0	1	2014-01-23_East Group_FRE_M	23
16.5	0.5	East Group	2014-01-23	M	7	195.04	4	3.11067	3	690665	644295	0	0	1	2014-01-23_East Group_FRE_M	23
16.504	0.004	East Group	2014-01-23	M	7	195.04	4	3.11067	3	690665	644295	0	0	1	2014-01-23_East Group_FRE_M	23
16.997	0.493	East Group	2014-01-23	M	11	199.85	4	3.11067	3	690705	644215	0	0	1	2014-01-23_East Group_FRE_M	23
17	0.003	East Group	2014-01-23	M	11	199.85	4	3.11067	3	690705	644215	0	1	0	2014-01-23_East Group_FRE_M	23
17.003	0.003	East Group	2014-01-23	M	53	192.368	2	3.11067	3	691135	645785	0	0	1	2014-01-23_East Group_MAI_M	23
17.496	0.493	East Group	2014-01-23	M	57	187.11	2	3.11067	3	691245	645745	0	1	0	2014-01-23_East Group_MAI_M	23
17.5	0.004	East Group	2014-01-23	M	57	187.11	2	3.11067	3	691245	645745	0	1	0	2014-01-23_East Group_MAI_M	23
18	0.5	East Group	2014-01-23	M	16	202.01	4	3.11067	3	690815	643955	0	0	1	2014-01-23_East Group_FRE_M	23
18.499	0.499	East Group	2014-01-23	M	51	188.56	2	3.11067	3	691065	645035	0	1	0	2014-01-23_East Group_MAI_M	23
18.5	0.001	East Group	2014-01-23	M	51	188.56	2	3.11067	3	691065	645035	0	1	0	2014-01-23_East Group_MAI_M	23
9	1	East Group	2014-01-24	F	22	184.006	4	3.11067	3	690115	644555	1	0	0	2014-01-24_East Group_QUA_F	24
9.003	0.003	East Group	2014-01-24	F	22	184.006	4	3.11067	3	690115	644555	1	0	0	2014-01-24_East Group_QUA_F	24
9.496	0.493	East Group	2014-01-24	M	31	183.27	4	3.11067	3	689865	644685	1	0	0	2014-01-24_East Group_FRE_M	24
9.5	0.004	East Group	2014-01-24	M	31	183.27	4	3.11067	3	689865	644685	0	1	0	2014-01-24_East Group_FRE_M	24
10.499	0.999	East Group	2014-01-24	F	31	193.132	4	3.11067	3	689785	644735	1	0	0	2014-01-24_East Group_QUA_F	24
10.5	0.001	East Group	2014-01-24	F	31	193.132	4	3.11067	3	689785	644735	1	0	0	2014-01-24_East Group_QUA_F	24
11.5	1	East Group	2014-01-24	F	31	190.611	4	3.11067	3	689755	644605	0	0	1	2014-01-24_East Group_QUA_F	24
11.502	0.002	East Group	2014-01-24	F	31	190.611	4	3.11067	3	689755	644605	0	0	1	2014-01-24_East Group_QUA_F	24
12	0.498	East Group	2014-01-24	F	31	187.595	4	3.11067	3	689715	644485	0	1	0	2014-01-24_East Group_QUA_F	24
12.5	0.5	East Group	2014-01-24	F	34	188.518	4	3.11067	3	689775	644215	1	0	0	2014-01-24_East Group_QUA_F	24
12.998	0.498	East Group	2014-01-24	F	33	192.151	4	3.11067	3	689785	644215	1	0	0	2014-01-24_East Group_QUA_F	24
13	0.002	East Group	2014-01-24	F	33	192.151	4	3.11067	3	689785	644215	1	0	0	2014-01-24_East Group_QUA_F	24
13.5	0.5	East Group	2014-01-24	F	21	196.896	4	3.11067	3	689995	644245	0	1	0	2014-01-24_East Group_QUA_F	24
14	0.5	East Group	2014-01-24	F	16	198.792	4	3.11067	3	690115	644315	0	0	1	2014-01-24_East Group_QUA_F	24
14.001	0.001	East Group	2014-01-24	F	16	198.792	4	3.11067	3	690115	644315	0	0	1	2014-01-24_East Group_QUA_F	24
14.5	0.499	East Group	2014-01-24	F	16	194.08	4	3.11067	3	690155	644335	0	0	1	2014-01-24_East Group_QUA_F	24
15.497	0.997	East Group	2014-01-24	F	15	187.701	2	3.11067	3	690635	644025	0	1	0	2014-01-24_East Group_QUA_F	24
15.5	0.003	East Group	2014-01-24	F	15	187.701	2	3.11067	3	690635	644025	0	1	0	2014-01-24_East Group_QUA_F	24
16	0.5	East Group	2014-01-24	F	16	187.13	2	3.11067	3	690705	643885	1	0	0	2014-01-24_East Group_QUA_F	24
16.5	0.5	East Group	2014-01-24	F	17	187.59	2	3.11067	3	690825	643805	0	1	0	2014-01-24_East Group_QUA_F	24
17	0.5	East Group	2014-01-24	F	16	201.53	2	3.11067	3	690725	644065	0	1	0	2014-01-24_East Group_QUA_F	24
17.5	0.5	East Group	2014-01-24	F	20	199.13	2	3.11067	3	690205	645175	0	0	1	2014-01-24_East Group_QUA_F	24
17.503	0.003	East Group	2014-01-24	F	20	199.13	2	3.11067	3	690205	645175	0	0	1	2014-01-24_East Group_QUA_F	24
17.996	0.493	East Group	2014-01-24	F	24	202.543	2	3.11067	3	689835	645585	1	0	0	2014-01-24_East Group_QUA_F	24
18	0.004	East Group	2014-01-24	F	24	202.543	2	3.11067	3	689835	645585	1	0	0	2014-01-24_East Group_QUA_F	24
18.5	0.5	East Group	2014-01-24	F	26	195.283	2	3.11067	3	689865	645325	0	0	1	2014-01-24_East Group_QUA_F	24
8.003	1.003	East Group	2014-01-25	M	68	198.41	14	3.11067	3	689415	646335	1	0	0	2014-01-25_East Group_POS_M	25
8.496	0.493	East Group	2014-01-25	M	67	204.9	14	3.11067	3	689405	646315	1	0	0	2014-01-25_East Group_POS_M	25
9.499	1.003	East Group	2014-01-25	M	41	205.38	10	3.11067	3	689875	645855	0	0	1	2014-01-25_East Group_POS_M	25
10.502	1.003	East Group	2014-01-25	M	14	204.9	3	3.11067	3	690085	645455	0	1	0	2014-01-25_East Group_POS_M	25
7.499	0.499	East Group	2014-01-26	M	15	177.5	2	3.11067	0	690265	644245	1	0	0	2014-01-26_East Group_RIC_M	26
7.5	0.001	East Group	2014-01-26	M	15	177.5	2	3.11067	0	690265	644245	0	0	1	2014-01-26_East Group_RIC_M	26
8	0.5	East Group	2014-01-26	M	14	195.77	5	3.11067	0	690265	644265	0	0	1	2014-01-26_East Group_RIC_M	26
8.5	0.5	East Group	2014-01-26	M	19	183.99	5	3.11067	0	690235	644565	0	1	0	2014-01-26_East Group_RIC_M	26
8.502	0.002	East Group	2014-01-26	M	19	183.99	5	3.11067	0	690235	644565	0	1	0	2014-01-26_East Group_RIC_M	26
9	0.498	East Group	2014-01-26	M	27	193.84	2	3.11067	0	690165	644775	0	1	0	2014-01-26_East Group_RIC_M	26
9.5	0.5	East Group	2014-01-26	M	27	194.945	1	3.11067	0	689875	645275	0	1	0	2014-01-26_East Group_RIC_M	26
9.998	0.498	East Group	2014-01-26	M	27	197.69	2	3.11067	0	689855	645315	0	0	1	2014-01-26_East Group_RIC_M	26
10	0.002	East Group	2014-01-26	M	27	197.69	2	3.11067	0	689855	645315	0	0	1	2014-01-26_East Group_RIC_M	26
10.5	0.5	East Group	2014-01-26	M	27	199.85	2	3.11067	0	689825	645315	1	0	0	2014-01-26_East Group_RIC_M	26
11	0.5	East Group	2014-01-26	M	18	199.011	2	3.11067	0	690035	645375	1	0	0	2014-01-26_East Group_RIC_M	26
11.001	0.001	East Group	2014-01-26	M	18	199.011	2	3.11067	0	690035	645375	1	0	0	2014-01-26_East Group_RIC_M	26
11.5	0.499	East Group	2014-01-26	M	13	204.42	1	3.11067	0	690265	645395	0	0	1	2014-01-26_East Group_RIC_M	26
12	0.5	East Group	2014-01-26	M	16	204.9	1	3.11067	0	690275	645595	0	0	1	2014-01-26_East Group_RIC_M	26
12.004	0.004	East Group	2014-01-26	M	16	204.9	1	3.11067	0	690275	645595	0	0	1	2014-01-26_East Group_RIC_M	26
12.497	0.493	East Group	2014-01-26	M	17	204.9	1	3.11067	0	690265	645595	0	0	1	2014-01-26_East Group_RIC_M	26
12.5	0.003	East Group	2014-01-26	M	17	204.9	1	3.11067	0	690265	645595	0	0	1	2014-01-26_East Group_RIC_M	26
13	0.5	East Group	2014-01-26	M	13	214.536	2	3.11067	0	690105	645485	0	0	1	2014-01-26_East Group_RIC_M	26
13.5	0.5	East Group	2014-01-26	M	27	194.945	3	3.11067	0	689875	645275	1	0	0	2014-01-26_East Group_RIC_M	26
14	0.5	East Group	2014-01-26	M	25	202.985	10	3.11067	0	689875	645325	0	0	1	2014-01-26_East Group_RIC_M	26
14.5	0.5	East Group	2014-01-26	M	27	203.577	11	3.11067	0	689805	645355	1	0	0	2014-01-26_East Group_RIC_M	26
14.503	0.003	East Group	2014-01-26	M	27	203.577	11	3.11067	0	689805	645355	1	0	0	2014-01-26_East Group_RIC_M	26
14.996	0.493	East Group	2014-01-26	M	27	192.109	9	3.11067	0	689465	645155	0	1	0	2014-01-26_East Group_RIC_M	26
15	0.004	East Group	2014-01-26	M	27	192.109	9	3.11067	0	689465	645155	0	1	0	2014-01-26_East Group_RIC_M	26
15.5	0.5	East Group	2014-01-26	M	22	192.645	1	3.11067	0	689395	644945	1	0	0	2014-01-26_East Group_RIC_M	26
15.999	0.499	East Group	2014-01-26	M	37	187.937	1	3.11067	0	689325	644675	1	0	0	2014-01-26_East Group_RIC_M	26
16	0.001	East Group	2014-01-26	M	37	187.937	1	3.11067	0	689325	644675	1	0	0	2014-01-26_East Group_RIC_M	26
11.5	0.999	East Group	2014-01-27	M	97	197.93	10	3.11067	2	692215	646255	0	0	1	2014-01-27_East Group_RIC_M	27
11.504	0.004	East Group	2014-01-27	M	97	192.4	10	3.11067	2	692225	646245	0	0	1	2014-01-27_East Group_RIC_M	27
14.003	2.499	East Group	2014-01-27	M	73	192.88	10	3.11067	2	691715	644835	1	0	0	2014-01-27_East Group_RIC_M	27
14.5	0.497	East Group	2014-01-27	M	58	192.64	2	3.11067	2	691115	644955	0	1	0	2014-01-27_East Group_RIC_M	27
15.499	0.999	East Group	2014-01-27	M	13	203	13	3.11067	2	690655	645355	0	0	1	2014-01-27_East Group_RIC_M	27
16	0.501	East Group	2014-01-27	M	12	186.63	3	3.11067	2	690315	645475	0	0	1	2014-01-27_East Group_RIC_M	27
16.5	0.5	East Group	2014-01-27	M	26	197.995	16	3.11067	2	689855	645335	0	0	1	2014-01-27_East Group_RIC_M	27
16.502	0.002	East Group	2014-01-27	M	26	197.995	16	3.11067	2	689855	645335	0	0	1	2014-01-27_East Group_RIC_M	27
16.995	0.493	East Group	2014-01-27	M	26	199.13	18	3.11067	2	689845	645345	0	0	1	2014-01-27_East Group_RIC_M	27
17.5	0.505	East Group	2014-01-27	M	26	200.57	18	3.11067	2	689825	645345	0	1	0	2014-01-27_East Group_RIC_M	27
17.505	0.005	East Group	2014-01-27	M	27	200.57	18	3.11067	2	689825	645345	0	1	0	2014-01-27_East Group_RIC_M	27
8.497	0.493	East Group	2014-01-28	M	33	189.76	3	3.11067	2	689375	645415	0	1	0	2014-01-28_East Group_WIL_M	28
9	0.503	East Group	2014-01-28	M	33	205.38	4	3.11067	2	689415	645465	1	0	0	2014-01-28_East Group_ATH_M	28
9.5	0.5	East Group	2014-01-28	M	42	213.55	3	3.11067	2	689415	645695	0	0	1	2014-01-28_East Group_ATH_M	28
10	0.5	East Group	2014-01-28	M	44	201.29	3	3.11067	2	689485	645785	0	0	1	2014-01-28_East Group_ATH_M	28
10.5	0.5	East Group	2014-01-28	M	56	203.623	5	3.11067	2	689415	646035	0	0	1	2014-01-28_East Group_ATH_M	28
10.502	0.002	East Group	2014-01-28	M	56	203.623	5	3.11067	2	689415	646035	0	0	1	2014-01-28_East Group_ATH_M	28
11	0.498	East Group	2014-01-28	M	62	196.73	2	3.11067	2	689495	646225	0	1	0	2014-01-28_East Group_ATH_M	28
11.5	0.5	East Group	2014-01-28	M	70	205.703	4	3.11067	2	689365	646345	0	1	0	2014-01-28_East Group_ATH_M	28
11.998	0.498	East Group	2014-01-28	M	74	215.982	9	3.11067	2	689505	646555	1	0	0	2014-01-28_East Group_ATH_M	28
12	0.002	East Group	2014-01-28	M	74	215.982	9	3.11067	2	689505	646555	1	0	0	2014-01-28_East Group_ATH_M	28
12.5	0.5	East Group	2014-01-28	M	71	219.364	2	3.11067	2	689725	646615	1	0	0	2014-01-28_East Group_ATH_M	28
13	0.5	East Group	2014-01-28	M	61	208.987	1	3.11067	2	690005	646395	0	0	1	2014-01-28_East Group_ATH_M	28
13.001	0.001	East Group	2014-01-28	M	61	208.987	1	3.11067	2	690005	646395	0	0	1	2014-01-28_East Group_ATH_M	28
13.5	0.499	East Group	2014-01-28	M	55	196.793	3	3.11067	2	690245	646165	0	0	1	2014-01-28_East Group_ATH_M	28
14	0.5	East Group	2014-01-28	M	55	196.562	8	3.11067	2	690245	646175	0	0	1	2014-01-28_East Group_ATH_M	28
14.004	0.004	East Group	2014-01-28	M	55	196.562	8	3.11067	2	690245	646175	0	0	1	2014-01-28_East Group_ATH_M	28
14.497	0.493	East Group	2014-01-28	M	54	200.708	7	3.11067	2	690265	646155	1	0	0	2014-01-28_East Group_ATH_M	28
14.5	0.003	East Group	2014-01-28	M	54	200.708	7	3.11067	2	690265	646155	1	0	0	2014-01-28_East Group_ATH_M	28
15	0.5	East Group	2014-01-28	M	34	197.445	2	3.11067	2	690315	645865	0	1	0	2014-01-28_East Group_ATH_M	28
15.5	0.5	East Group	2014-01-28	M	27	200.063	9	3.11067	2	690325	645755	1	0	0	2014-01-28_East Group_ATH_M	28
16	0.5	East Group	2014-01-28	M	19	187.634	1	3.11067	2	690305	645645	1	0	0	2014-01-28_East Group_ATH_M	28
16.5	0.5	East Group	2014-01-28	M	12	197.753	4	3.11067	2	690335	645455	0	0	1	2014-01-28_East Group_ATH_M	28
16.503	0.003	East Group	2014-01-28	M	12	197.753	4	3.11067	2	690335	645455	0	0	1	2014-01-28_East Group_ATH_M	28
17.5	0.997	East Group	2014-01-28	M	13	192.88	4	3.11067	2	690645	644645	0	1	0	2014-01-28_East Group_ATH_M	28
17.999	0.499	East Group	2014-01-28	M	7	199.769	4	3.11067	2	690675	644345	1	0	0	2014-01-28_East Group_ATH_M	28
18	0.001	East Group	2014-01-28	M	7	199.769	4	3.11067	2	690675	644345	1	0	0	2014-01-28_East Group_ATH_M	28
18.5	0.5	East Group	2014-01-28	M	15	186.63	5	3.11067	2	690765	644135	0	0	1	2014-01-28_East Group_ATH_M	28
7.003	0.003	East Group	2014-01-29	F	20	173.781	7	3.11067	1	690795	644705	0	0	1	2014-01-29_East Group_YED_F	29
7.5	0.497	East Group	2014-01-29	M	18	178.94	16	3.11067	1	690765	644695	1	0	0	2014-01-29_East Group_ATH_M	29
8	0.5	East Group	2014-01-29	F	18	178.94	3	3.11067	1	690775	644675	1	0	0	2014-01-29_East Group_YED_F	29
8.499	0.499	East Group	2014-01-29	F	17	190.72	6	3.11067	1	690795	644615	0	1	0	2014-01-29_East Group_YED_F	29
9.5	1.001	East Group	2014-01-29	M	26	187.355	8	3.11067	1	691345	644085	0	1	0	2014-01-29_East Group_FRE_M	29
9.502	0.002	East Group	2014-01-29	M	26	187.355	8	3.11067	1	691345	644085	0	1	0	2014-01-29_East Group_FRE_M	29
10.5	0.998	East Group	2014-01-29	M	85	175.184	7	3.11067	1	692395	643535	1	0	0	2014-01-29_East Group_FRE_M	29
10.998	0.498	East Group	2014-01-29	M	72	171.735	6	3.11067	1	692275	643055	0	1	0	2014-01-29_East Group_FRE_M	29
11	0.002	East Group	2014-01-29	M	72	171.735	6	3.11067	1	692275	643055	0	1	0	2014-01-29_East Group_FRE_M	29
11.5	0.5	East Group	2014-01-29	M	73	174.363	6	3.11067	1	691945	642685	1	0	0	2014-01-29_East Group_FRE_M	29
12	0.5	East Group	2014-01-29	M	73	177.09	6	3.11067	1	691935	642685	0	0	1	2014-01-29_East Group_FRE_M	29
12.001	0.001	East Group	2014-01-29	M	73	177.09	6	3.11067	1	691935	642685	0	0	1	2014-01-29_East Group_FRE_M	29
12.498	0.497	East Group	2014-01-29	M	54	190.48	2	3.11067	1	691585	643035	0	0	1	2014-01-29_East Group_ATH_M	29
12.5	0.002	East Group	2014-01-29	M	72	176.54	6	3.11067	1	691885	642695	1	0	0	2014-01-29_East Group_FRE_M	29
13	0.5	East Group	2014-01-29	M	72	176.54	7	3.11067	1	691885	642695	1	0	0	2014-01-29_East Group_FRE_M	29
13.004	0.004	East Group	2014-01-29	M	72	176.54	7	3.11067	1	691885	642695	1	0	0	2014-01-29_East Group_FRE_M	29
13.497	0.493	East Group	2014-01-29	M	71	178.905	6	3.11067	1	691865	642705	1	0	0	2014-01-29_East Group_FRE_M	29
13.5	0.003	East Group	2014-01-29	M	71	178.905	6	3.11067	1	691865	642705	1	0	0	2014-01-29_East Group_FRE_M	29
14	0.5	East Group	2014-01-29	M	72	179.256	8	3.11067	1	691865	642685	1	0	0	2014-01-29_East Group_FRE_M	29
14.5	0.5	East Group	2014-01-29	M	76	186.607	8	3.11067	1	691705	642415	0	1	0	2014-01-29_East Group_FRE_M	29
15	0.5	East Group	2014-01-29	M	78	174.62	7	3.11067	1	691355	642175	0	1	0	2014-01-29_East Group_FRE_M	29
15.5	0.5	East Group	2014-01-29	M	80	177.5	7	3.11067	1	691245	641925	0	0	1	2014-01-29_East Group_FRE_M	29
15.503	0.003	East Group	2014-01-29	M	80	177.5	7	3.11067	1	691245	641925	0	0	1	2014-01-29_East Group_FRE_M	29
15.996	0.493	East Group	2014-01-29	M	78	162.12	8	3.11067	1	691355	641355	0	1	0	2014-01-29_East Group_FRE_M	29
16	0.004	East Group	2014-01-29	M	78	162.12	8	3.11067	1	691355	641355	0	1	0	2014-01-29_East Group_FRE_M	29
16.5	0.5	East Group	2014-01-29	M	72	167.41	8	3.11067	1	691585	641075	1	0	0	2014-01-29_East Group_FRE_M	29
17.5	1	East Group	2014-01-29	M	51	185.29	9	3.11067	1	691975	641225	0	0	1	2014-01-29_East Group_FRE_M	29
18	0.5	East Group	2014-01-29	M	45	181.738	3	3.11067	1	692255	641255	1	0	0	2014-01-29_East Group_FRE_M	29
18.002	0.002	East Group	2014-01-29	M	45	181.738	3	3.11067	1	692255	641255	1	0	0	2014-01-29_East Group_FRE_M	29
18.495	0.493	East Group	2014-01-29	M	46	165.68	4	3.11067	1	692325	641315	1	0	0	2014-01-29_East Group_FRE_M	29
18.5	0.005	East Group	2014-01-29	M	46	165.68	5	3.11067	1	692325	641315	1	0	0	2014-01-29_East Group_FRE_M	29
8.998	1.998	East Group	2014-01-30	M	65	171.821	13	3.11067	2	691715	642955	0	1	0	2014-01-30_East Group_FRE_M	30
9.5	0.502	East Group	2014-01-30	M	28	166.45	2	3.11067	2	691235	643145	1	0	0	2014-01-30_East Group_WIL_M	30
10.5	1	East Group	2014-01-30	M	19	193.036	4	3.11067	2	691065	643555	0	1	0	2014-01-30_East Group_WIL_M	30
10.503	0.003	East Group	2014-01-30	M	18	186.15	4	3.11067	2	691075	643555	0	1	0	2014-01-30_East Group_WIL_M	30
11	0.497	East Group	2014-01-30	M	16	188.8	4	3.11067	2	690805	644045	0	1	0	2014-01-30_East Group_FRE_M	30
11.004	0.004	East Group	2014-01-30	M	16	188.8	4	3.11067	2	690805	644045	0	1	0	2014-01-30_East Group_FRE_M	30
11.497	0.493	East Group	2014-01-30	M	16	183.75	7	3.11067	2	690785	644095	0	0	1	2014-01-30_East Group_FRE_M	30
13.5	2.003	East Group	2014-01-30	M	16	196.725	6	3.11067	2	690785	644055	0	0	1	2014-01-30_East Group_FRE_M	30
13.503	0.003	East Group	2014-01-30	M	16	185.47	6	3.11067	2	690775	644065	0	0	1	2014-01-30_East Group_FRE_M	30
14.498	0.995	East Group	2014-01-30	M	15	187.11	15	3.11067	2	690255	644255	0	0	1	2014-01-30_East Group_WIL_M	30
14.999	0.501	East Group	2014-01-30	M	16	190.96	12	3.11067	2	690145	644305	0	1	0	2014-01-30_East Group_FRE_M	30
15.5	0.501	East Group	2014-01-30	M	21	192.4	11	3.11067	2	690015	644385	1	0	0	2014-01-30_East Group_FRE_M	30
16.002	0.502	East Group	2014-01-30	M	27	208.74	9	3.11067	2	689845	645115	0	1	0	2014-01-30_East Group_FRE_M	30
16.504	0.502	East Group	2014-01-30	M	25	196.25	14	3.11067	2	689845	645355	0	0	1	2014-01-30_East Group_WIL_M	30
16.997	0.493	East Group	2014-01-30	M	26	198.617	13	3.11067	2	689835	645345	1	0	0	2014-01-30_East Group_WIL_M	30
17.005	0.008	East Group	2014-01-30	M	33	201.53	3	3.11067	2	689695	645645	0	0	1	2014-01-30_East Group_FRE_M	30
17.498	0.493	East Group	2014-01-30	M	40	206.82	18	3.11067	2	689725	645785	0	0	1	2014-01-30_East Group_FRE_M	30
17.5	0.002	East Group	2014-01-30	M	40	206.82	3	3.11067	2	689725	645785	0	0	1	2014-01-30_East Group_FRE_M	30
18	0.5	East Group	2014-01-30	M	37	206.34	7	3.11067	2	689775	645755	0	1	0	2014-01-30_East Group_FRE_M	30
18.501	0.501	East Group	2014-01-30	M	57	216.91	7	3.11067	2	689805	646145	0	1	0	2014-01-30_East Group_FRE_M	30
7	0.498	East Group	2014-01-31	M	57	184.11	2	3.11067	1	689915	646175	1	0	0	2014-01-31_East Group_FRE_M	31
7.5	0.5	East Group	2014-01-31	M	48	184.23	2	3.11067	1	690215	646065	0	0	1	2014-01-31_East Group_FRE_M	31
7.503	0.003	East Group	2014-01-31	M	48	184.23	2	3.11067	1	690215	646065	0	0	1	2014-01-31_East Group_FRE_M	31
7.996	0.493	East Group	2014-01-31	M	49	184.71	2	3.11067	1	690215	646075	0	0	1	2014-01-31_East Group_FRE_M	31
7.998	0.002	East Group	2014-01-31	M	63	201.53	2	3.11067	1	689805	646395	1	0	0	2014-01-31_East Group_POS_M	31
8	0.002	East Group	2014-01-31	M	49	184.71	2	3.11067	1	690215	646075	0	0	1	2014-01-31_East Group_FRE_M	31
8.5	0.5	East Group	2014-01-31	M	49	190.39	2	3.11067	1	690205	646085	1	0	0	2014-01-31_East Group_FRE_M	31
8.999	0.499	East Group	2014-01-31	M	37	196.183	2	3.11067	1	690295	645915	0	0	1	2014-01-31_East Group_FRE_M	31
9	0.001	East Group	2014-01-31	M	65	196.01	3	3.11067	1	690215	646505	0	1	0	2014-01-31_East Group_POS_M	31
9.001	0.001	East Group	2014-01-31	M	65	196.01	3	3.11067	1	690215	646505	0	1	0	2014-01-31_East Group_POS_M	31
9.5	0.499	East Group	2014-01-31	M	18	193.583	2	3.11067	1	690565	645675	0	0	1	2014-01-31_East Group_FRE_M	31
10	0.5	East Group	2014-01-31	M	14	201.05	2	3.11067	1	690665	645365	0	0	1	2014-01-31_East Group_FRE_M	31
10.002	0.002	East Group	2014-01-31	M	14	201.05	2	3.11067	1	690665	645365	0	0	1	2014-01-31_East Group_FRE_M	31
10.004	0.002	East Group	2014-01-31	M	66	202.49	4	3.11067	1	690665	646335	0	1	0	2014-01-31_East Group_POS_M	31
10.5	0.496	East Group	2014-01-31	M	15	201.079	2	3.11067	1	690355	645235	0	0	1	2014-01-31_East Group_FRE_M	31
11	0.5	East Group	2014-01-31	M	58	205.86	6	3.11067	1	690885	646125	1	0	0	2014-01-31_East Group_POS_M	31
11.498	0.498	East Group	2014-01-31	M	21	196.976	2	3.11067	1	690175	645165	1	0	0	2014-01-31_East Group_FRE_M	31
11.5	0.002	East Group	2014-01-31	M	21	196.976	2	3.11067	1	690175	645165	1	0	0	2014-01-31_East Group_FRE_M	31
12	0.5	East Group	2014-01-31	M	21	199.726	2	3.11067	1	690185	645175	1	0	0	2014-01-31_East Group_FRE_M	31
12.5	0.5	East Group	2014-01-31	M	21	201.944	2	3.11067	1	690185	645185	1	0	0	2014-01-31_East Group_FRE_M	31
12.501	0.001	East Group	2014-01-31	M	21	201.944	2	3.11067	1	690185	645185	1	0	0	2014-01-31_East Group_FRE_M	31
13	0.499	East Group	2014-01-31	M	21	204.809	2	3.11067	1	690185	645165	1	0	0	2014-01-31_East Group_FRE_M	31
13.5	0.5	East Group	2014-01-31	M	25	210.701	2	3.11067	1	689895	645325	0	1	0	2014-01-31_East Group_FRE_M	31
13.504	0.004	East Group	2014-01-31	M	25	210.701	2	3.11067	1	689895	645325	0	1	0	2014-01-31_East Group_FRE_M	31
13.997	0.493	East Group	2014-01-31	M	26	197.69	2	3.11067	1	689845	645335	0	0	1	2014-01-31_East Group_FRE_M	31
14	0.003	East Group	2014-01-31	M	26	197.69	2	3.11067	1	689845	645335	0	0	1	2014-01-31_East Group_FRE_M	31
14.5	0.5	East Group	2014-01-31	M	27	203.46	2	3.11067	1	689805	645195	0	0	1	2014-01-31_East Group_FRE_M	31
15	0.5	East Group	2014-01-31	M	27	201.41	2	3.11067	1	689875	645065	1	0	0	2014-01-31_East Group_FRE_M	31
15.5	0.5	East Group	2014-01-31	M	31	184.71	2	3.11067	1	689905	644845	1	0	0	2014-01-31_East Group_FRE_M	31
16	0.5	East Group	2014-01-31	M	31	188.825	2	3.11067	1	689775	644585	0	0	1	2014-01-31_East Group_FRE_M	31
16.003	0.003	East Group	2014-01-31	M	31	188.825	2	3.11067	1	689775	644585	0	0	1	2014-01-31_East Group_FRE_M	31
7.001	0.001	East Group	2014-02-02	M	64	166.592	7	2.53944	0	691635	642935	0	0	1	2014-02-02_East Group_ATH_M	33
7.5	0.499	East Group	2014-02-02	M	64	163.085	2	2.53944	0	691635	642915	0	0	1	2014-02-02_East Group_ATH_M	33
8	0.5	East Group	2014-02-02	M	57	183.75	11	2.53944	0	690985	642685	0	1	0	2014-02-02_East Group_ATH_M	33
8.004	0.004	East Group	2014-02-02	M	57	183.75	11	2.53944	0	690985	642685	0	1	0	2014-02-02_East Group_ATH_M	33
8.497	0.493	East Group	2014-02-02	M	45	182.79	2	2.53944	0	690565	642835	1	0	0	2014-02-02_East Group_ATH_M	33
8.5	0.003	East Group	2014-02-02	M	45	182.79	2	2.53944	0	690565	642835	0	1	0	2014-02-02_East Group_ATH_M	33
9	0.5	East Group	2014-02-02	M	43	200.09	1	2.53944	0	690195	642735	1	0	0	2014-02-02_East Group_ATH_M	33
9.5	0.5	East Group	2014-02-02	M	43	186.63	3	2.53944	0	689665	643035	0	1	0	2014-02-02_East Group_ATH_M	33
10	0.5	East Group	2014-02-02	M	48	185.67	6	2.53944	0	689495	643085	0	0	1	2014-02-02_East Group_ATH_M	33
10.5	0.5	East Group	2014-02-02	M	47	185.582	5	2.53944	0	689495	643135	0	0	1	2014-02-02_East Group_ATH_M	33
10.503	0.003	East Group	2014-02-02	M	47	185.582	5	2.53944	0	689495	643135	0	0	1	2014-02-02_East Group_ATH_M	33
10.996	0.493	East Group	2014-02-02	M	47	192.451	5	2.53944	0	689495	643145	1	0	0	2014-02-02_East Group_ATH_M	33
11	0.004	East Group	2014-02-02	M	47	192.451	5	2.53944	0	689495	643145	1	0	0	2014-02-02_East Group_ATH_M	33
11.5	0.5	East Group	2014-02-02	M	47	192.249	4	2.53944	0	689495	643125	1	0	0	2014-02-02_East Group_ATH_M	33
11.999	0.499	East Group	2014-02-02	M	52	188.08	3	2.53944	0	689335	643235	0	1	0	2014-02-02_East Group_ATH_M	33
12	0.001	East Group	2014-02-02	M	52	188.08	3	2.53944	0	689335	643235	0	1	0	2014-02-02_East Group_ATH_M	33
12.5	0.5	East Group	2014-02-02	M	57	193.84	1	2.53944	0	689235	643805	0	1	0	2014-02-02_East Group_ATH_M	33
13	0.5	East Group	2014-02-02	M	57	189.04	5	2.53944	0	689275	644015	0	1	0	2014-02-02_East Group_ATH_M	33
13.002	0.002	East Group	2014-02-02	M	57	189.04	5	2.53944	0	689275	644015	0	1	0	2014-02-02_East Group_ATH_M	33
13.5	0.498	East Group	2014-02-02	M	37	184.317	3	2.53944	0	689395	644615	1	0	0	2014-02-02_East Group_ATH_M	33
14	0.5	East Group	2014-02-02	M	26	197.995	14	2.53944	0	689855	645335	0	0	1	2014-02-02_East Group_ATH_M	33
14.498	0.498	East Group	2014-02-02	M	24	201.158	14	2.53944	0	689865	645365	1	0	0	2014-02-02_East Group_ATH_M	33
14.5	0.002	East Group	2014-02-02	M	24	201.158	8	2.53944	0	689865	645365	1	0	0	2014-02-02_East Group_ATH_M	33
15	0.5	East Group	2014-02-02	M	24	199.357	8	2.53944	0	689855	645385	1	0	0	2014-02-02_East Group_ATH_M	33
15.5	0.5	East Group	2014-02-02	M	25	201.403	8	2.53944	0	689845	645375	1	0	0	2014-02-02_East Group_ATH_M	33
15.501	0.001	East Group	2014-02-02	M	25	201.403	8	2.53944	0	689845	645375	1	0	0	2014-02-02_East Group_ATH_M	33
16	0.499	East Group	2014-02-02	M	21	189.383	8	2.53944	0	689845	645475	0	1	0	2014-02-02_East Group_ATH_M	33
16.5	0.5	East Group	2014-02-02	M	32	201.839	10	2.53944	0	689755	645655	0	0	1	2014-02-02_East Group_ATH_M	33
16.504	0.004	East Group	2014-02-02	M	32	201.839	10	2.53944	0	689755	645655	0	0	1	2014-02-02_East Group_ATH_M	33
16.997	0.493	East Group	2014-02-02	M	40	209.945	10	2.53944	0	689725	645795	0	0	1	2014-02-02_East Group_ATH_M	33
17	0.003	East Group	2014-02-02	M	40	209.945	10	2.53944	0	689725	645795	0	0	1	2014-02-02_East Group_ATH_M	33
17.5	0.5	East Group	2014-02-02	M	43	204.202	1	2.53944	0	689625	645805	0	0	1	2014-02-02_East Group_ATH_M	33
18	0.5	East Group	2014-02-02	M	49	204.17	2	2.53944	0	689625	645925	0	1	0	2014-02-02_East Group_ATH_M	33
7.5	0.503	East Group	2014-02-03	M	44	178.345	6	2.53944	1	690025	645965	0	0	1	2014-02-03_East Group_FRE_M	34
7.504	0.004	East Group	2014-02-03	M	44	178.345	6	2.53944	1	690025	645965	0	0	1	2014-02-03_East Group_FRE_M	34
8	0.496	East Group	2014-02-03	M	42	194.56	3	2.53944	1	689875	645885	0	0	1	2014-02-03_East Group_RIC_M	34
8.5	0.5	East Group	2014-02-03	M	48	183.75	9	2.53944	1	690225	646065	0	0	1	2014-02-03_East Group_FRE_M	34
9	0.5	East Group	2014-02-03	M	54	192.4	10	2.53944	1	690255	646155	1	0	0	2014-02-03_East Group_FRE_M	34
9.003	0.003	East Group	2014-02-03	M	40	208.26	1	2.53944	1	689715	645775	0	1	0	2014-02-03_East Group_RIC_M	34
9.496	0.493	East Group	2014-02-03	M	22	207.78	1	2.53944	1	689985	645625	0	1	0	2014-02-03_East Group_RIC_M	34
9.5	0.004	East Group	2014-02-03	M	49	190.484	13	2.53944	1	690275	646095	1	0	0	2014-02-03_East Group_FRE_M	34
10	0.5	East Group	2014-02-03	M	58	198.17	15	2.53944	1	690555	646265	1	0	0	2014-02-03_East Group_FRE_M	34
10.003	0.003	East Group	2014-02-03	M	58	198.17	15	2.53944	1	690555	646265	1	0	0	2014-02-03_East Group_FRE_M	34
10.496	0.493	East Group	2014-02-03	M	62	203.364	15	2.53944	1	690695	646275	0	1	0	2014-02-03_East Group_FRE_M	34
10.499	0.003	East Group	2014-02-03	M	46	188.555	1	2.53944	1	690345	646065	0	1	0	2014-02-03_East Group_RIC_M	34
11	0.501	East Group	2014-02-03	M	60	204.9	2	2.53944	1	690845	646175	1	0	0	2014-02-03_East Group_RIC_M	34
11.499	0.499	East Group	2014-02-03	M	62	199.916	5	2.53944	1	690955	646145	1	0	0	2014-02-03_East Group_FRE_M	34
11.5	0.001	East Group	2014-02-03	M	62	199.916	5	2.53944	1	690955	646145	1	0	0	2014-02-03_East Group_FRE_M	34
11.502	0.002	East Group	2014-02-03	M	61	204.42	5	2.53944	1	690855	646175	1	0	0	2014-02-03_East Group_RIC_M	34
12.5	0.998	East Group	2014-02-03	M	78	187.35	16	2.53944	1	691515	645915	0	1	0	2014-02-03_East Group_FRE_M	34
12.502	0.002	East Group	2014-02-03	M	78	187.35	16	2.53944	1	691515	645915	0	1	0	2014-02-03_East Group_FRE_M	34
13	0.498	East Group	2014-02-03	M	93	190.08	16	2.53944	1	692085	645775	0	1	0	2014-02-03_East Group_FRE_M	34
16.497	3.497	East Group	2014-02-03	M	77	177.343	3	2.53944	1	692075	643635	0	1	0	2014-02-03_East Group_FRE_M	34
16.5	0.003	East Group	2014-02-03	M	77	177.343	3	2.53944	1	692075	643635	0	1	0	2014-02-03_East Group_FRE_M	34
17	0.5	East Group	2014-02-03	M	56	171.25	5	2.53944	1	691695	643175	1	0	0	2014-02-03_East Group_FRE_M	34
17.5	0.5	East Group	2014-02-03	M	53	168.85	5	2.53944	1	691635	643125	0	1	0	2014-02-03_East Group_FRE_M	34
18	0.5	East Group	2014-02-03	M	56	183.75	16	2.53944	1	691625	643045	1	0	0	2014-02-03_East Group_FRE_M	34
8	1.001	East Group	2014-02-04	M	47	163.694	15	2.53944	1	691675	643875	1	0	0	2014-02-04_East Group_ATH_M	35
8.5	0.5	East Group	2014-02-04	M	46	165.96	18	2.53944	1	691655	643865	0	1	0	2014-02-04_East Group_FRE_M	35
9	0.5	East Group	2014-02-04	M	17	179.9	1	2.53944	1	691245	643865	0	0	1	2014-02-04_East Group_ATH_M	35
9.498	0.498	East Group	2014-02-04	M	32	175.58	16	2.53944	1	691465	643895	0	0	1	2014-02-04_East Group_FRE_M	35
9.5	0.002	East Group	2014-02-04	M	16	191.92	1	2.53944	1	690945	644075	1	0	0	2014-02-04_East Group_ATH_M	35
9.501	0.001	East Group	2014-02-04	M	16	191.92	1	2.53944	1	690945	644075	1	0	0	2014-02-04_East Group_ATH_M	35
10	0.499	East Group	2014-02-04	M	16	188.56	3	2.53944	1	690765	644075	0	0	1	2014-02-04_East Group_ATH_M	35
10.5	0.5	East Group	2014-02-04	M	16	193.36	5	2.53944	1	690775	644135	0	0	1	2014-02-04_East Group_ATH_M	35
10.501	0.001	East Group	2014-02-04	M	33	181.83	16	2.53944	1	691475	643885	0	1	0	2014-02-04_East Group_FRE_M	35
10.504	0.003	East Group	2014-02-04	M	16	193.36	5	2.53944	1	690775	644135	0	0	1	2014-02-04_East Group_ATH_M	35
10.997	0.493	East Group	2014-02-04	M	16	190	4	2.53944	1	690785	644125	1	0	0	2014-02-04_East Group_ATH_M	35
11	0.003	East Group	2014-02-04	M	16	190	3	2.53944	1	690785	644125	1	0	0	2014-02-04_East Group_ATH_M	35
11.5	0.5	East Group	2014-02-04	M	8	208.335	3	2.53944	1	690645	644245	1	0	0	2014-02-04_East Group_ATH_M	35
11.997	0.497	East Group	2014-02-04	M	27	176.78	3	2.53944	1	691055	643225	0	1	0	2014-02-04_East Group_FRE_M	35
12	0.003	East Group	2014-02-04	M	27	167.89	3	2.53944	1	691045	643215	0	1	0	2014-02-04_East Group_FRE_M	35
12.5	0.5	East Group	2014-02-04	M	15	192.843	12	2.53944	1	690275	644435	1	0	0	2014-02-04_East Group_ATH_M	35
13	0.5	East Group	2014-02-04	M	38	169.81	3	2.53944	1	690895	642975	1	0	0	2014-02-04_East Group_FRE_M	35
13.003	0.003	East Group	2014-02-04	M	30	209.22	13	2.53944	1	690095	644815	0	1	0	2014-02-04_East Group_ATH_M	35
13.496	0.493	East Group	2014-02-04	M	27	206.82	8	2.53944	1	689825	645335	0	0	1	2014-02-04_East Group_ATH_M	35
13.5	0.004	East Group	2014-02-04	M	27	206.82	6	2.53944	1	689825	645335	0	0	1	2014-02-04_East Group_ATH_M	35
14	0.5	East Group	2014-02-04	M	27	197.736	1	2.53944	1	689885	645275	1	0	0	2014-02-04_East Group_ATH_M	35
14.003	0.003	East Group	2014-02-04	M	58	175.34	3	2.53944	1	691475	642895	1	0	0	2014-02-04_East Group_FRE_M	35
14.496	0.493	East Group	2014-02-04	M	54	181.83	3	2.53944	1	691635	643075	0	0	1	2014-02-04_East Group_FRE_M	35
14.499	0.003	East Group	2014-02-04	M	27	196.756	1	2.53944	1	689895	645265	1	0	0	2014-02-04_East Group_ATH_M	35
14.5	0.001	East Group	2014-02-04	M	27	196.756	1	2.53944	1	689895	645265	1	0	0	2014-02-04_East Group_ATH_M	35
15	0.5	East Group	2014-02-04	M	22	202.01	6	2.53944	1	689805	645535	0	1	0	2014-02-04_East Group_ATH_M	35
15.5	0.5	East Group	2014-02-04	M	20	199.13	2	2.53944	1	690035	645615	0	0	1	2014-02-04_East Group_ATH_M	35
15.502	0.002	East Group	2014-02-04	M	20	199.13	2	2.53944	1	690035	645615	0	0	1	2014-02-04_East Group_ATH_M	35
16	0.498	East Group	2014-02-04	M	19	208.26	3	2.53944	1	690155	645615	1	0	0	2014-02-04_East Group_ATH_M	35
16.5	0.5	East Group	2014-02-04	M	11	197.21	6	2.53944	1	690335	645465	0	0	1	2014-02-04_East Group_ATH_M	35
16.502	0.002	East Group	2014-02-04	M	56	176.54	3	2.53944	1	691645	643065	0	0	1	2014-02-04_East Group_FRE_M	35
16.505	0.003	East Group	2014-02-04	M	11	197.21	6	2.53944	1	690335	645465	0	0	1	2014-02-04_East Group_ATH_M	35
16.995	0.49	East Group	2014-02-04	M	50	183.27	3	2.53944	1	691605	643145	1	0	0	2014-02-04_East Group_FRE_M	35
16.998	0.003	East Group	2014-02-04	M	14	204.42	13	2.53944	1	690685	645395	0	0	1	2014-02-04_East Group_ATH_M	35
17	0.002	East Group	2014-02-04	M	14	204.42	13	2.53944	1	690685	645395	0	0	1	2014-02-04_East Group_ATH_M	35
17.5	0.5	East Group	2014-02-04	M	22	206.25	1	2.53944	1	690775	645315	0	1	0	2014-02-04_East Group_ATH_M	35
17.505	0.005	East Group	2014-02-04	M	51	183.27	3	2.53944	1	691605	643145	1	0	0	2014-02-04_East Group_FRE_M	35
17.998	0.493	East Group	2014-02-04	M	51	184.71	3	2.53944	1	691605	643135	1	0	0	2014-02-04_East Group_FRE_M	35
18.001	0.003	East Group	2014-02-04	M	22	203.46	4	2.53944	1	690795	645545	0	0	1	2014-02-04_East Group_ATH_M	35
18.5	0.499	East Group	2014-02-04	M	29	205.858	2	2.53944	1	690875	645575	0	1	0	2014-02-04_East Group_ATH_M	35
7.498	0.493	East Group	2014-02-05	M	56	171.73	3	2.53944	1	691645	643055	0	0	1	2014-02-05_East Group_FRE_M	36
8	0.502	East Group	2014-02-05	M	43	169.81	3	2.53944	1	691495	643285	0	0	1	2014-02-05_East Group_FRE_M	36
8.501	0.501	East Group	2014-02-05	M	53	169.57	3	2.53944	1	691645	643215	0	1	0	2014-02-05_East Group_FRE_M	36
8.997	0.496	East Group	2014-02-05	M	21	205.14	3	2.53944	1	690455	644895	1	0	0	2014-02-05_East Group_ATH_M	36
9	0.003	East Group	2014-02-05	M	51	181.585	5	2.53944	1	691615	643135	0	1	0	2014-02-05_East Group_FRE_M	36
9.504	0.504	East Group	2014-02-05	M	42	175.82	3	2.53944	1	691475	643215	1	0	0	2014-02-05_East Group_FRE_M	36
9.997	0.493	East Group	2014-02-05	M	28	173.17	3	2.53944	1	691165	643105	0	0	1	2014-02-05_East Group_FRE_M	36
10	0.003	East Group	2014-02-05	M	14	189.212	2	2.53944	1	690855	644245	0	1	0	2014-02-05_East Group_ATH_M	36
11	1	East Group	2014-02-05	M	16	196.49	4	2.53944	1	690755	644065	1	0	0	2014-02-05_East Group_ATH_M	36
11.003	0.003	East Group	2014-02-05	M	16	196.49	4	2.53944	1	690755	644065	1	0	0	2014-02-05_East Group_ATH_M	36
11.496	0.493	East Group	2014-02-05	M	55	179.42	4	2.53944	1	691625	643055	1	0	0	2014-02-05_East Group_ATH_M	36
11.5	0.004	East Group	2014-02-05	M	55	179.42	4	2.53944	1	691625	643055	1	0	0	2014-02-05_East Group_ATH_M	36
12.496	0.996	East Group	2014-02-05	M	61	171.25	9	2.53944	1	691685	643025	0	1	0	2014-02-05_East Group_FRE_M	36
12.5	0.004	East Group	2014-02-05	M	62	177.5	9	2.53944	1	691695	643025	0	1	0	2014-02-05_East Group_FRE_M	36
13.499	0.999	East Group	2014-02-05	M	76	165.48	14	2.53944	1	692285	642695	1	0	0	2014-02-05_East Group_FRE_M	36
14.5	1.001	East Group	2014-02-05	M	76	169.732	2	2.53944	1	692265	642735	1	0	0	2014-02-05_East Group_ATH_M	36
14.998	0.498	East Group	2014-02-05	M	72	171.661	2	2.53944	1	691865	642665	1	0	0	2014-02-05_East Group_ATH_M	36
15	0.002	East Group	2014-02-05	M	72	171.661	2	2.53944	1	691865	642665	1	0	0	2014-02-05_East Group_ATH_M	36
15.5	0.5	East Group	2014-02-05	M	76	178.152	1	2.53944	1	691695	642395	1	0	0	2014-02-05_East Group_ATH_M	36
15.998	0.498	East Group	2014-02-05	M	61	186.63	7	2.53944	1	690655	642565	1	0	0	2014-02-05_East Group_FRE_M	36
16	0.002	East Group	2014-02-05	M	61	186.63	7	2.53944	1	690655	642565	0	1	0	2014-02-05_East Group_FRE_M	36
16.001	0.001	East Group	2014-02-05	M	80	160.44	1	2.53944	1	691845	642065	0	0	1	2014-02-05_East Group_ATH_M	36
16.5	0.499	East Group	2014-02-05	M	80	171	1	2.53944	1	691835	642105	0	0	1	2014-02-05_East Group_ATH_M	36
17	0.5	East Group	2014-02-05	M	75	180.87	1	2.53944	1	691475	642455	1	0	0	2014-02-05_East Group_ATH_M	36
17.004	0.004	East Group	2014-02-05	M	75	180.87	1	2.53944	1	691475	642455	1	0	0	2014-02-05_East Group_ATH_M	36
17.497	0.493	East Group	2014-02-05	M	54	179.9	5	2.53944	1	691625	643065	0	0	1	2014-02-05_East Group_ATH_M	36
17.5	0.003	East Group	2014-02-05	M	54	179.9	5	2.53944	1	691625	643065	0	0	1	2014-02-05_East Group_ATH_M	36
18	0.5	East Group	2014-02-05	M	54	181.83	4	2.53944	1	691635	643075	0	0	1	2014-02-05_East Group_ATH_M	36
18.004	0.004	East Group	2014-02-05	M	16	204.42	6	2.53944	1	690125	644305	0	0	1	2014-02-05_East Group_FRE_M	36
18.497	0.493	East Group	2014-02-05	M	12	196.25	6	2.53944	1	690305	644305	0	0	1	2014-02-05_East Group_FRE_M	36
8.504	1.003	East Group	2014-02-06	M	14	204.9	6	2.53944	1	690125	645475	0	0	1	2014-02-06_East Group_FRE_M	37
8.997	0.493	East Group	2014-02-06	M	13	197.69	6	2.53944	1	690155	645465	0	0	1	2014-02-06_East Group_FRE_M	37
11.003	2.006	East Group	2014-02-06	M	41	188.08	6	2.53944	1	690915	644885	0	1	0	2014-02-06_East Group_FRE_M	37
11.496	0.493	East Group	2014-02-06	M	31	186.635	7	2.53944	1	690895	644775	0	1	0	2014-02-06_East Group_FRE_M	37
12.499	1.003	East Group	2014-02-06	M	11	189.04	9	2.53944	1	690555	644575	1	0	0	2014-02-06_East Group_FRE_M	37
13.502	1.003	East Group	2014-02-06	M	20	199.85	4	2.53944	1	690265	644635	0	1	0	2014-02-06_East Group_FRE_M	37
14.998	1.496	East Group	2014-02-06	M	13	210.67	9	2.53944	1	690115	645485	0	1	0	2014-02-06_East Group_FRE_M	37
16	1.002	East Group	2014-02-06	M	32	203.94	5	2.53944	1	689745	645645	1	0	0	2014-02-06_East Group_FRE_M	37
16.001	0.001	East Group	2014-02-06	M	31	203.94	5	2.53944	1	689745	645645	1	0	0	2014-02-06_East Group_FRE_M	37
17.004	1.003	East Group	2014-02-06	M	41	187.35	4	2.53944	1	690185	645945	1	0	0	2014-02-06_East Group_FRE_M	37
17.497	0.493	East Group	2014-02-06	M	42	193.36	4	2.53944	1	690175	645965	1	0	0	2014-02-06_East Group_FRE_M	37
7.5	0.502	East Group	2014-02-08	M	31	187.385	7	2.53944	1	691365	643475	0	1	0	2014-02-08_East Group_POS_M	39
8.001	0.501	East Group	2014-02-08	M	56	171.73	11	2.53944	1	691645	643055	0	0	1	2014-02-08_East Group_RIC_M	39
11.5	3.499	East Group	2014-02-10	M	55	178.94	8	2.53944	1	689175	643515	0	1	0	2014-02-10_East Group_ATH_M	41
11.501	0.001	East Group	2014-02-10	M	55	178.94	8	2.53944	1	689175	643515	0	1	0	2014-02-10_East Group_ATH_M	41
7.498	1.003	East Group	2014-02-11	M	32	186.63	10	2.53944	1	690955	644715	0	1	0	2014-02-11_East Group_FRE_M	42
9.499	2.001	East Group	2014-02-11	M	70	190.96	12	2.53944	1	691335	644955	1	0	0	2014-02-11_East Group_WIL_M	42
9.5	0.001	East Group	2014-02-11	M	70	190.96	12	2.53944	1	691335	644955	1	0	0	2014-02-11_East Group_WIL_M	42
12.003	2.503	East Group	2014-02-11	M	56	188.08	6	2.53944	1	691265	645315	1	0	0	2014-02-11_East Group_FRE_M	42
12.496	0.493	East Group	2014-02-11	M	67	186.63	4	2.53944	1	691335	645195	1	0	0	2014-02-11_East Group_FRE_M	42
13.499	1.003	East Group	2014-02-11	M	26	197.93	4	2.53944	1	690805	645235	0	0	1	2014-02-11_East Group_FRE_M	42
14.004	0.505	East Group	2014-02-11	M	48	203.94	1	2.53944	1	691685	644475	0	1	0	2014-02-11_East Group_ATH_M	42
14.497	0.493	East Group	2014-02-11	M	45	185.19	1	2.53944	1	691855	644265	0	0	1	2014-02-11_East Group_ATH_M	42
14.5	0.003	East Group	2014-02-11	M	45	185.19	1	2.53944	1	691855	644265	0	0	1	2014-02-11_East Group_ATH_M	42
14.502	0.002	East Group	2014-02-11	M	20	204.42	4	2.53944	1	690715	645205	0	0	1	2014-02-11_East Group_FRE_M	42
15	0.498	East Group	2014-02-11	M	15	204.9	4	2.53944	1	690475	644655	0	0	1	2014-02-11_East Group_FRE_M	42
15.998	0.998	East Group	2014-02-11	M	13	199.13	4	2.53944	1	690465	644545	0	0	1	2014-02-11_East Group_FRE_M	42
16.503	0.505	East Group	2014-02-11	M	90	185.67	5	2.53944	1	692605	644035	0	0	1	2014-02-11_East Group_ATH_M	42
17.001	0.498	East Group	2014-02-11	M	13	197.21	4	2.53944	1	690455	644545	0	0	1	2014-02-11_East Group_FRE_M	42
7	0.005	East Group	2014-02-12	M	87	179.9	5	2.53944	1	692675	643745	0	0	1	2014-02-12_East Group_ATH_M	43
7.003	0.003	East Group	2014-02-12	M	87	179.9	5	2.53944	1	692675	643745	0	0	1	2014-02-12_East Group_ATH_M	43
7.496	0.493	East Group	2014-02-12	M	90	184.71	5	2.53944	1	692585	644035	0	0	1	2014-02-12_East Group_ATH_M	43
7.5	0.004	East Group	2014-02-12	M	11	181.11	5	2.53944	1	690465	644465	0	0	1	2014-02-12_East Group_POS_M	43
7.505	0.005	East Group	2014-02-12	M	11	181.11	5	2.53944	1	690465	644465	0	0	1	2014-02-12_East Group_POS_M	43
7.998	0.493	East Group	2014-02-12	M	11	182.31	5	2.53944	1	690475	644465	0	0	1	2014-02-12_East Group_POS_M	43
8	0.002	East Group	2014-02-12	M	90	183.27	5	2.53944	1	692565	644035	0	1	0	2014-02-12_East Group_ATH_M	43
8.499	0.499	East Group	2014-02-12	M	38	183.75	3	2.53944	1	691675	644105	0	1	0	2014-02-12_East Group_ATH_M	43
8.5	0.001	East Group	2014-02-12	M	38	183.75	3	2.53944	1	691675	644105	0	1	0	2014-02-12_East Group_ATH_M	43
9	0.5	East Group	2014-02-12	M	47	193.84	5	2.53944	1	691585	644495	1	0	0	2014-02-12_East Group_ATH_M	43
9.5	0.5	East Group	2014-02-12	M	54	176.54	13	2.53944	1	691875	644445	0	0	1	2014-02-12_East Group_POS_M	43
10	0.5	East Group	2014-02-12	M	84	173.17	17	2.53944	1	692165	644565	0	1	0	2014-02-12_East Group_ATH_M	43
10.497	0.497	East Group	2014-02-12	M	92	185.67	19	2.53944	1	692435	644715	1	0	0	2014-02-12_East Group_POS_M	43
10.5	0.003	East Group	2014-02-12	M	92	185.67	19	2.53944	1	692435	644715	0	0	1	2014-02-12_East Group_POS_M	43
10.998	0.498	East Group	2014-02-12	M	94	210.665	17	2.53944	1	692545	644925	1	0	0	2014-02-12_East Group_ATH_M	43
11	0.002	East Group	2014-02-12	M	94	210.665	17	2.53944	1	692545	644925	1	0	0	2014-02-12_East Group_ATH_M	43
11.5	0.5	East Group	2014-02-12	M	94	184.47	17	2.53944	1	692665	644965	1	0	0	2014-02-12_East Group_ATH_M	43
12.5	1	East Group	2014-02-12	M	96	177.98	12	2.53944	1	693125	644905	0	0	1	2014-02-12_East Group_ATH_M	43
12.996	0.496	East Group	2014-02-12	M	95	205.38	13	2.53944	1	693515	644325	0	1	0	2014-02-12_East Group_POS_M	43
13.497	0.501	East Group	2014-02-12	M	89	200.09	1	2.53944	1	693285	643835	0	1	0	2014-02-12_East Group_ATH_M	43
13.5	0.003	East Group	2014-02-12	M	89	200.09	4	2.53944	1	693285	643835	0	1	0	2014-02-12_East Group_ATH_M	43
13.999	0.499	East Group	2014-02-12	M	80	210.67	1	2.53944	1	693265	643465	0	1	0	2014-02-12_East Group_POS_M	43
14	0.001	East Group	2014-02-12	M	80	185.67	2	2.53944	1	693145	643535	0	1	0	2014-02-12_East Group_ATH_M	43
15	1	East Group	2014-02-12	M	73	178.94	14	2.53944	1	692715	643205	0	0	1	2014-02-12_East Group_POS_M	43
15.002	0.002	East Group	2014-02-12	M	73	178.94	14	2.53944	1	692715	643205	0	0	1	2014-02-12_East Group_POS_M	43
16	0.998	East Group	2014-02-12	M	70	185.67	9	2.53944	1	692705	643105	0	1	0	2014-02-12_East Group_POS_M	43
16.005	0.005	East Group	2014-02-12	M	70	185.67	9	2.53944	1	692705	643105	0	1	0	2014-02-12_East Group_POS_M	43
16.498	0.493	East Group	2014-02-12	M	66	189.04	13	2.53944	1	692985	642945	0	0	1	2014-02-12_East Group_POS_M	43
17.501	1.003	East Group	2014-02-12	M	66	199.85	8	2.53944	1	692995	642935	1	0	0	2014-02-12_East Group_POS_M	43
7	0.502	East Group	2014-02-13	M	74	180.05	5	2.53944	1	692535	642315	0	0	1	2014-02-13_East Group_WIL_M	44
7.5	0.5	East Group	2014-02-13	M	77	181.345	13	2.53944	1	692375	642425	0	1	0	2014-02-13_East Group_RIC_M	44
7.501	0.001	East Group	2014-02-13	M	77	181.345	13	2.53944	1	692375	642425	0	1	0	2014-02-13_East Group_RIC_M	44
8.504	1.003	East Group	2014-02-13	M	49	171.73	11	2.53944	1	691005	642795	0	0	1	2014-02-13_East Group_RIC_M	44
8.997	0.493	East Group	2014-02-13	M	50	169.33	11	2.53944	1	691015	642795	0	0	1	2014-02-13_East Group_RIC_M	44
9	0.003	East Group	2014-02-13	M	50	169.33	11	2.53944	1	691015	642795	0	0	1	2014-02-13_East Group_RIC_M	44
9.5	0.5	East Group	2014-02-13	M	50	171.25	7	2.53944	1	690955	642775	1	0	0	2014-02-13_East Group_WIL_M	44
10	0.5	East Group	2014-02-13	M	50	178.46	8	2.53944	1	690815	642765	1	0	0	2014-02-13_East Group_WIL_M	44
10.002	0.002	East Group	2014-02-13	M	50	178.46	8	2.53944	1	690815	642765	1	0	0	2014-02-13_East Group_WIL_M	44
10.5	0.498	East Group	2014-02-13	M	37	174.14	8	2.53944	1	690235	642885	0	1	0	2014-02-13_East Group_RIC_M	44
11	0.5	East Group	2014-02-13	M	40	183.27	6	2.53944	1	689945	642845	0	0	1	2014-02-13_East Group_WIL_M	44
11.003	0.003	East Group	2014-02-13	M	42	194.8	2	2.53944	1	689895	642805	1	0	0	2014-02-13_East Group_RIC_M	44
11.496	0.493	East Group	2014-02-13	M	45	191.44	8	2.53944	1	689865	642755	0	0	1	2014-02-13_East Group_RIC_M	44
12.499	1.003	East Group	2014-02-13	M	47	187.835	8	2.53944	1	689925	642635	0	0	1	2014-02-13_East Group_RIC_M	44
13	0.501	East Group	2014-02-13	M	47	179.42	8	2.53944	1	689925	642605	0	0	1	2014-02-13_East Group_RIC_M	44
13.5	0.5	East Group	2014-02-13	M	42	200.09	8	2.53944	1	689935	642765	0	1	0	2014-02-13_East Group_RIC_M	44
13.502	0.002	East Group	2014-02-13	M	42	200.81	8	2.53944	1	689935	642775	0	1	0	2014-02-13_East Group_RIC_M	44
14.5	0.998	East Group	2014-02-13	M	39	184.71	8	2.53944	1	689935	642875	1	0	0	2014-02-13_East Group_RIC_M	44
14.998	0.498	East Group	2014-02-13	M	33	185.91	8	2.53944	1	690135	643005	1	0	0	2014-02-13_East Group_RIC_M	44
15	0.002	East Group	2014-02-13	M	33	182.79	8	2.53944	1	690145	643005	1	0	0	2014-02-13_East Group_RIC_M	44
16	1	East Group	2014-02-13	M	25	188.08	3	2.53944	1	690085	643985	0	0	1	2014-02-13_East Group_WIL_M	44
16.003	0.003	East Group	2014-02-13	M	25	188.08	3	2.53944	1	690085	643985	0	0	1	2014-02-13_East Group_WIL_M	44
17	0.997	East Group	2014-02-13	M	20	201.29	7	2.53944	1	690325	644045	0	1	0	2014-02-13_East Group_RIC_M	44
17.004	0.004	East Group	2014-02-13	M	20	201.53	7	2.53944	1	690335	644045	0	1	0	2014-02-13_East Group_RIC_M	44
17.497	0.493	East Group	2014-02-13	M	22	182.31	12	2.53944	1	690405	643935	0	0	1	2014-02-13_East Group_RIC_M	44
17.499	0.002	East Group	2014-02-13	M	16	188.315	2	2.53944	1	690755	643905	1	0	0	2014-02-13_East Group_WIL_M	44
17.5	0.001	East Group	2014-02-13	M	16	188.315	2	2.53944	1	690755	643905	1	0	0	2014-02-13_East Group_WIL_M	44
18	0.5	East Group	2014-02-13	M	16	182.31	4	2.53944	1	690805	643825	0	0	1	2014-02-13_East Group_WIL_M	44
7.004	0.004	East Group	2014-02-14	F	17	179.42	10	2.53944	1	690795	643825	0	0	1	2014-02-14_East Group_WAN_F	45
7.497	0.493	East Group	2014-02-14	F	21	177.5	14	2.53944	1	690705	643755	0	1	0	2014-02-14_East Group_WAN_F	45
7.5	0.003	East Group	2014-02-14	F	21	177.5	14	2.53944	1	690705	643755	0	1	0	2014-02-14_East Group_WAN_F	45
8	0.5	East Group	2014-02-14	M	41	178.94	7	2.53944	1	690855	642915	1	0	0	2014-02-14_East Group_WIL_M	45
8.003	0.003	East Group	2014-02-14	M	41	178.94	7	2.53944	1	690855	642915	1	0	0	2014-02-14_East Group_WIL_M	45
8.496	0.493	East Group	2014-02-14	M	49	169.33	7	2.53944	1	691015	642795	0	0	1	2014-02-14_East Group_WIL_M	45
8.5	0.004	East Group	2014-02-14	F	28	172.48	16	2.53944	1	690415	643655	1	0	0	2014-02-14_East Group_WAN_F	45
9	0.5	East Group	2014-02-14	M	50	171.73	7	2.53944	1	691005	642795	0	0	1	2014-02-14_East Group_WIL_M	45
9.496	0.496	East Group	2014-02-14	M	50	164.52	8	2.53944	1	691005	642775	1	0	0	2014-02-14_East Group_WIL_M	45
9.499	0.003	East Group	2014-02-14	M	50	171.73	8	2.53944	1	691005	642795	1	0	0	2014-02-14_East Group_WIL_M	45
9.5	0.001	East Group	2014-02-14	M	50	164.52	8	2.53944	1	691005	642775	1	0	0	2014-02-14_East Group_WIL_M	45
9.503	0.003	East Group	2014-02-14	F	30	192.88	8	2.53944	1	690075	643415	1	0	0	2014-02-14_East Group_WAN_F	45
10.499	0.996	East Group	2014-02-14	M	40	187.115	20	2.53944	1	689915	642845	0	0	1	2014-02-14_East Group_WIL_M	45
11	0.501	East Group	2014-02-14	M	43	184.95	22	2.53944	1	689865	642825	1	0	0	2014-02-14_East Group_WIL_M	45
11.502	0.502	East Group	2014-02-14	M	43	193.84	22	2.53944	1	689825	642855	0	0	1	2014-02-14_East Group_WIL_M	45
11.998	0.496	East Group	2014-02-14	M	44	190.96	22	2.53944	1	689805	642855	0	0	1	2014-02-14_East Group_WIL_M	45
12	0.002	East Group	2014-02-14	M	44	190.96	22	2.53944	1	689805	642855	0	1	0	2014-02-14_East Group_WIL_M	45
12.5	0.5	East Group	2014-02-14	M	56	174.14	23	2.53944	1	689575	642805	0	0	1	2014-02-14_East Group_WIL_M	45
12.998	0.498	East Group	2014-02-14	M	66	175.82	17	2.53944	1	689535	642685	0	1	0	2014-02-14_East Group_WIL_M	45
13.498	0.5	East Group	2014-02-14	F	63	187.59	12	2.53944	1	689495	642775	1	0	0	2014-02-14_East Group_WAN_F	45
13.5	0.002	East Group	2014-02-14	F	63	187.59	12	2.53944	1	689495	642775	1	0	0	2014-02-14_East Group_WAN_F	45
14	0.5	East Group	2014-02-14	M	79	188.56	9	2.53944	1	689525	642445	0	0	1	2014-02-14_East Group_WIL_M	45
14.001	0.001	East Group	2014-02-14	M	80	188.56	9	2.53944	1	689525	642445	0	0	1	2014-02-14_East Group_WIL_M	45
14.004	0.003	East Group	2014-02-14	M	79	188.56	9	2.53944	1	689525	642445	0	0	1	2014-02-14_East Group_WIL_M	45
14.497	0.493	East Group	2014-02-14	M	74	190	9	2.53944	1	689645	642425	0	0	1	2014-02-14_East Group_WIL_M	45
14.5	0.003	East Group	2014-02-14	F	83	178.7	2	2.53944	1	689235	642475	0	0	1	2014-02-14_East Group_WAN_F	45
14.501	0.001	East Group	2014-02-14	F	83	178.7	2	2.53944	1	689235	642475	0	0	1	2014-02-14_East Group_WAN_F	45
15	0.499	East Group	2014-02-14	M	75	189.28	9	2.53944	1	689655	642405	0	1	0	2014-02-14_East Group_WIL_M	45
15.004	0.004	East Group	2014-02-14	M	75	189.28	9	2.53944	1	689655	642405	0	1	0	2014-02-14_East Group_WIL_M	45
15.497	0.493	East Group	2014-02-14	M	86	180.87	12	2.53944	1	689505	642335	0	0	1	2014-02-14_East Group_WIL_M	45
15.997	0.5	East Group	2014-02-14	F	81	178.17	2	2.53944	1	690055	642005	0	0	1	2014-02-14_East Group_WAN_F	45
16	0.003	East Group	2014-02-14	F	81	178.17	2	2.53944	1	690055	642005	0	0	1	2014-02-14_East Group_WAN_F	45
16.5	0.5	East Group	2014-02-14	M	90	180.38	7	2.53944	1	689525	642155	1	0	0	2014-02-14_East Group_WIL_M	45
17	0.5	East Group	2014-02-14	F	72	180.38	2	2.53944	1	690175	642035	0	0	1	2014-02-14_East Group_WAN_F	45
17.5	0.5	East Group	2014-02-14	F	62	185.19	2	2.53944	1	690385	642225	0	1	0	2014-02-14_East Group_WAN_F	45
17.503	0.003	East Group	2014-02-14	M	46	197.45	5	2.53944	1	689905	642675	1	0	0	2014-02-14_East Group_WIL_M	45
17.996	0.493	East Group	2014-02-14	M	45	185.43	7	2.53944	1	690265	642695	0	0	1	2014-02-14_East Group_WIL_M	45
18	0.004	East Group	2014-02-14	F	51	167.41	2	2.53944	1	690355	642605	1	0	0	2014-02-14_East Group_WAN_F	45
18.003	0.003	East Group	2014-02-14	F	51	167.41	2	2.53944	1	690355	642605	1	0	0	2014-02-14_East Group_WAN_F	45
7.5	0.5	East Group	2014-02-15	F	42	175.58	2	2.53944	0	690165	642735	1	0	0	2014-02-15_East Group_FAT_F	46
7.501	0.001	East Group	2014-02-15	F	42	175.58	2	2.53944	0	690165	642735	1	0	0	2014-02-15_East Group_FAT_F	46
8	0.499	East Group	2014-02-15	F	39	186.15	10	2.53944	0	689945	642855	0	0	1	2014-02-15_East Group_FAT_F	46
8.5	0.5	East Group	2014-02-15	F	39	189.52	10	2.53944	0	689925	642865	0	0	1	2014-02-15_East Group_FAT_F	46
8.504	0.004	East Group	2014-02-15	F	39	189.52	10	2.53944	0	689925	642865	0	0	1	2014-02-15_East Group_FAT_F	46
8.997	0.493	East Group	2014-02-15	F	37	190.24	5	2.53944	0	689895	642985	1	0	0	2014-02-15_East Group_FAT_F	46
9	0.003	East Group	2014-02-15	F	37	190.24	5	2.53944	0	689895	642985	0	1	0	2014-02-15_East Group_FAT_F	46
9.5	0.5	East Group	2014-02-15	F	36	203.46	6	2.53944	0	689815	643285	0	0	1	2014-02-15_East Group_FAT_F	46
10	0.5	East Group	2014-02-15	F	36	203.46	6	2.53944	0	689815	643285	0	0	1	2014-02-15_East Group_FAT_F	46
10.004	0.004	East Group	2014-02-15	M	40	191.2	4	2.53944	0	689685	643195	1	0	0	2014-02-15_East Group_POS_M	46
10.497	0.493	East Group	2014-02-15	M	40	195.77	4	2.53944	0	689685	643245	0	1	0	2014-02-15_East Group_POS_M	46
10.5	0.003	East Group	2014-02-15	F	37	193.84	6	2.53944	0	689795	643285	0	0	1	2014-02-15_East Group_FAT_F	46
11	0.5	East Group	2014-02-15	F	37	198.65	3	2.53944	0	689785	643565	0	1	0	2014-02-15_East Group_FAT_F	46
11.003	0.003	East Group	2014-02-15	F	37	198.65	3	2.53944	0	689785	643565	0	1	0	2014-02-15_East Group_FAT_F	46
11.496	0.493	East Group	2014-02-15	F	37	179.9	2	2.53944	0	689785	643785	1	0	0	2014-02-15_East Group_FAT_F	46
11.5	0.004	East Group	2014-02-15	F	37	179.9	2	2.53944	0	689785	643785	1	0	0	2014-02-15_East Group_FAT_F	46
12	0.5	East Group	2014-02-15	F	37	186.15	7	2.53944	0	689745	643825	0	0	1	2014-02-15_East Group_FAT_F	46
12.499	0.499	East Group	2014-02-15	F	39	197.21	7	2.53944	0	689665	643985	0	1	0	2014-02-15_East Group_FAT_F	46
12.5	0.001	East Group	2014-02-15	F	39	197.21	7	2.53944	0	689665	643985	0	1	0	2014-02-15_East Group_FAT_F	46
13	0.5	East Group	2014-02-15	F	31	188.56	2	2.53944	0	689765	644345	0	1	0	2014-02-15_East Group_FAT_F	46
13.5	0.5	East Group	2014-02-15	F	26	171.495	3	2.53944	0	689935	644415	0	0	1	2014-02-15_East Group_FAT_F	46
13.502	0.002	East Group	2014-02-15	F	26	171.495	3	2.53944	0	689935	644415	0	0	1	2014-02-15_East Group_FAT_F	46
14	0.498	East Group	2014-02-15	F	13	182.07	2	2.53944	0	690335	644405	0	1	0	2014-02-15_East Group_FAT_F	46
14.5	0.5	East Group	2014-02-15	F	15	195.28	12	2.53944	0	690815	644185	1	0	0	2014-02-15_East Group_FAT_F	46
14.998	0.498	East Group	2014-02-15	F	14	198.17	12	2.53944	0	690855	644255	0	0	1	2014-02-15_East Group_FAT_F	46
15	0.002	East Group	2014-02-15	F	14	198.17	12	2.53944	0	690855	644255	0	0	1	2014-02-15_East Group_FAT_F	46
15.5	0.5	East Group	2014-02-15	F	26	185.91	1	2.53944	0	690995	644595	0	0	1	2014-02-15_East Group_FAT_F	46
16	0.5	East Group	2014-02-15	F	28	187.87	14	2.53944	0	690975	644645	0	0	1	2014-02-15_East Group_FAT_F	46
16.001	0.001	East Group	2014-02-15	F	28	187.87	14	2.53944	0	690975	644645	0	0	1	2014-02-15_East Group_FAT_F	46
16.5	0.499	East Group	2014-02-15	F	28	187.87	14	2.53944	0	690975	644645	0	0	1	2014-02-15_East Group_FAT_F	46
7	0.004	East Group	2014-02-16	F	28	191.68	11	2.53944	0	690945	644685	0	0	1	2014-02-16_East Group_BAM_F	47
7.5	0.5	East Group	2014-02-16	F	20	177.98	9	2.53944	0	690875	644615	0	1	0	2014-02-16_East Group_BAM_F	47
7.999	0.499	East Group	2014-02-16	F	19	203.94	1	2.53944	0	690465	644815	1	0	0	2014-02-16_East Group_BAM_F	47
8	0.001	East Group	2014-02-16	F	19	203.94	1	2.53944	0	690465	644815	1	0	0	2014-02-16_East Group_BAM_F	47
8.5	0.5	East Group	2014-02-16	F	18	194.8	1	2.53944	0	690455	644805	1	0	0	2014-02-16_East Group_BAM_F	47
9	0.5	East Group	2014-02-16	F	19	194.32	1	2.53944	0	690445	644785	1	0	0	2014-02-16_East Group_BAM_F	47
9.002	0.002	East Group	2014-02-16	F	19	194.32	1	2.53944	0	690445	644785	1	0	0	2014-02-16_East Group_BAM_F	47
9.5	0.498	East Group	2014-02-16	F	19	209.22	1	2.53944	0	690235	645165	0	0	1	2014-02-16_East Group_BAM_F	47
10	0.5	East Group	2014-02-16	F	14	202.735	1	2.53944	0	690385	645255	0	0	1	2014-02-16_East Group_BAM_F	47
10.498	0.498	East Group	2014-02-16	F	14	209.22	1	2.53944	0	690365	645245	0	0	1	2014-02-16_East Group_BAM_F	47
10.5	0.002	East Group	2014-02-16	F	14	209.22	1	2.53944	0	690365	645245	0	0	1	2014-02-16_East Group_BAM_F	47
11	0.5	East Group	2014-02-16	F	13	198.89	1	2.53944	0	690465	645295	1	0	0	2014-02-16_East Group_BAM_F	47
11.5	0.5	East Group	2014-02-16	F	13	201.05	1	2.53944	0	690445	645315	1	0	0	2014-02-16_East Group_BAM_F	47
11.501	0.001	East Group	2014-02-16	F	13	201.05	1	2.53944	0	690445	645315	1	0	0	2014-02-16_East Group_BAM_F	47
12	0.499	East Group	2014-02-16	F	12	205.86	1	2.53944	0	690445	645325	1	0	0	2014-02-16_East Group_BAM_F	47
12.5	0.5	East Group	2014-02-16	F	13	202.98	1	2.53944	0	690445	645305	1	0	0	2014-02-16_East Group_BAM_F	47
12.504	0.004	East Group	2014-02-16	F	13	202.98	1	2.53944	0	690445	645305	1	0	0	2014-02-16_East Group_BAM_F	47
12.997	0.493	East Group	2014-02-16	F	13	192.4	1	2.53944	0	690455	645295	1	0	0	2014-02-16_East Group_BAM_F	47
13	0.003	East Group	2014-02-16	F	13	192.4	1	2.53944	0	690455	645295	1	0	0	2014-02-16_East Group_BAM_F	47
13.5	0.5	East Group	2014-02-16	F	13	200.09	1	2.53944	0	690445	645295	1	0	0	2014-02-16_East Group_BAM_F	47
14	0.5	East Group	2014-02-16	F	13	198.89	1	2.53944	0	690465	645295	0	0	1	2014-02-16_East Group_BAM_F	47
14.5	0.5	East Group	2014-02-16	F	17	202.98	1	2.53944	0	690225	645595	1	0	0	2014-02-16_East Group_BAM_F	47
15	0.5	East Group	2014-02-16	F	29	197.21	1	2.53944	0	690075	645755	0	1	0	2014-02-16_East Group_BAM_F	47
15.003	0.003	East Group	2014-02-16	F	29	197.21	1	2.53944	0	690075	645755	0	1	0	2014-02-16_East Group_BAM_F	47
15.496	0.493	East Group	2014-02-16	F	43	205.86	1	2.53944	0	689705	645845	1	0	0	2014-02-16_East Group_BAM_F	47
15.5	0.004	East Group	2014-02-16	F	43	205.86	1	2.53944	0	689705	645845	1	0	0	2014-02-16_East Group_BAM_F	47
16	0.5	East Group	2014-02-16	F	45	205.86	1	2.53944	0	689595	645845	0	0	1	2014-02-16_East Group_BAM_F	47
16.499	0.499	East Group	2014-02-16	F	45	210.19	1	2.53944	0	689585	645835	0	0	1	2014-02-16_East Group_BAM_F	47
16.5	0.001	East Group	2014-02-16	F	45	210.19	1	2.53944	0	689585	645835	0	0	1	2014-02-16_East Group_BAM_F	47
17	0.5	East Group	2014-02-16	F	40	212.11	1	2.53944	0	689705	645785	0	0	1	2014-02-16_East Group_BAM_F	47
17.5	0.5	East Group	2014-02-16	F	55	180.865	1	2.53944	0	689965	646125	1	0	0	2014-02-16_East Group_BAM_F	47
17.502	0.002	East Group	2014-02-16	F	55	180.865	1	2.53944	0	689965	646125	1	0	0	2014-02-16_East Group_BAM_F	47
7.5	0.5	East Group	2014-02-17	F	28	187.595	3	2.53944	1	690165	643835	0	0	1	2014-02-17_East Group_YED_F	48
7.501	0.001	East Group	2014-02-17	F	28	187.595	3	2.53944	1	690165	643835	0	0	1	2014-02-17_East Group_YED_F	48
8	0.499	East Group	2014-02-17	F	22	179.66	8	2.53944	1	690395	643935	0	1	0	2014-02-17_East Group_FAT_F	48
8.997	0.997	East Group	2014-02-17	F	22	175.58	17	2.53944	1	690375	643935	1	0	0	2014-02-17_East Group_YED_F	48
9	0.003	East Group	2014-02-17	F	22	175.58	17	2.53944	1	690375	643935	1	0	0	2014-02-17_East Group_YED_F	48
10	1	East Group	2014-02-17	F	10	196.73	7	2.53944	1	690645	644185	0	0	1	2014-02-17_East Group_YED_F	48
10.5	0.5	East Group	2014-02-17	F	16	186.15	9	2.53944	1	690955	644285	1	0	0	2014-02-17_East Group_YED_F	48
11	0.5	East Group	2014-02-17	F	16	207.54	4	2.53944	1	690975	644295	0	0	1	2014-02-17_East Group_YED_F	48
11.003	0.003	East Group	2014-02-17	F	12	203.94	1	2.53944	1	690765	644225	1	0	0	2014-02-17_East Group_FAT_F	48
11.496	0.493	East Group	2014-02-17	F	24	175.58	4	2.53944	1	691235	644245	0	1	0	2014-02-17_East Group_YED_F	48
11.5	0.004	East Group	2014-02-17	F	24	175.58	4	2.53944	1	691235	644245	0	1	0	2014-02-17_East Group_YED_F	48
11.503	0.003	East Group	2014-02-17	M	28	186.15	2	2.53944	1	691385	644165	0	1	0	2014-02-17_East Group_RIC_M	48
12	0.497	East Group	2014-02-17	F	34	180.38	2	2.53944	1	691565	644155	0	0	1	2014-02-17_East Group_FAT_F	48
12.499	0.499	East Group	2014-02-17	F	31	187.835	4	2.53944	1	691495	644255	1	0	0	2014-02-17_East Group_YED_F	48
12.5	0.001	East Group	2014-02-17	F	31	187.835	4	2.53944	1	691495	644255	1	0	0	2014-02-17_East Group_YED_F	48
14.002	1.502	East Group	2014-02-17	M	52	185.43	9	2.53944	1	691855	644445	0	0	1	2014-02-17_East Group_RIC_M	48
14.998	0.996	East Group	2014-02-17	F	90	188.56	7	2.53944	1	692665	644055	1	0	0	2014-02-17_East Group_FAT_F	48
15.5	0.502	East Group	2014-02-17	F	90	186.15	7	2.53944	1	692575	644015	0	0	1	2014-02-17_East Group_FAT_F	48
16.001	0.501	East Group	2014-02-17	F	61	188.315	7	2.53944	1	691885	643985	0	1	0	2014-02-17_East Group_FAT_F	48
16.5	0.499	East Group	2014-02-17	F	56	180.38	13	2.53944	1	691815	643965	0	0	1	2014-02-17_East Group_FAT_F	48
17	0.5	East Group	2014-02-17	F	56	180.38	13	2.53944	1	691815	643965	0	0	1	2014-02-17_East Group_FAT_F	48
17.004	0.004	East Group	2014-02-17	F	56	180.38	13	2.53944	1	691815	643965	0	0	1	2014-02-17_East Group_FAT_F	48
17.497	0.493	East Group	2014-02-17	F	57	193.84	13	2.53944	1	691815	643945	0	0	1	2014-02-17_East Group_FAT_F	48
18.5	1.003	East Group	2014-02-17	F	56	192.88	13	2.53944	1	691805	643945	0	0	1	2014-02-17_East Group_FAT_F	48
7.504	0.506	East Group	2014-02-18	M	57	174.62	3	2.53944	2	691715	643745	1	0	0	2014-02-18_East Group_POS_M	49
7.997	0.493	East Group	2014-02-18	M	58	174.62	3	2.53944	2	691715	643745	1	0	0	2014-02-18_East Group_POS_M	49
8.001	0.004	East Group	2014-02-18	M	57	174.62	3	2.53944	2	691715	643745	1	0	0	2014-02-18_East Group_POS_M	49
8.5	0.499	East Group	2014-02-18	M	54	173.66	12	2.53944	2	691665	643665	1	0	0	2014-02-18_East Group_POS_M	49
9	0.5	East Group	2014-02-18	M	55	180.87	11	2.53944	2	691675	643655	1	0	0	2014-02-18_East Group_POS_M	49
9.004	0.004	East Group	2014-02-18	M	55	180.87	11	2.53944	2	691675	643655	1	0	0	2014-02-18_East Group_POS_M	49
9.497	0.493	East Group	2014-02-18	M	60	177.02	1	2.53944	2	691745	643465	0	1	0	2014-02-18_East Group_POS_M	49
10.003	0.506	East Group	2014-02-18	M	26	187.11	10	2.53944	2	691085	643225	0	0	1	2014-02-18_East Group_POS_M	49
10.496	0.493	East Group	2014-02-18	M	26	180.625	10	2.53944	2	691095	643265	0	0	1	2014-02-18_East Group_POS_M	49
10.5	0.004	East Group	2014-02-18	M	26	181.35	10	2.53944	2	691085	643235	0	0	1	2014-02-18_East Group_POS_M	49
11	0.5	East Group	2014-02-18	M	29	176.54	5	2.53944	2	690825	643185	0	1	0	2014-02-18_East Group_POS_M	49
11.499	0.499	East Group	2014-02-18	M	34	178.94	5	2.53944	2	690225	642985	0	1	0	2014-02-18_East Group_POS_M	49
11.503	0.004	East Group	2014-02-18	M	33	179.42	5	2.53944	2	690105	642995	0	1	0	2014-02-18_East Group_POS_M	49
11.996	0.493	East Group	2014-02-18	M	39	189.52	5	2.53944	2	689925	642865	1	0	0	2014-02-18_East Group_POS_M	49
12.502	0.506	East Group	2014-02-18	M	40	189.52	6	2.53944	2	689925	642865	1	0	0	2014-02-18_East Group_POS_M	49
12.999	0.497	East Group	2014-02-18	M	40	188.56	6	2.53944	2	689925	642855	1	0	0	2014-02-18_East Group_POS_M	49
13.5	0.501	East Group	2014-02-18	M	44	191.92	6	2.53944	2	689815	642855	0	1	0	2014-02-18_East Group_POS_M	49
13.998	0.498	East Group	2014-02-18	M	43	195.77	6	2.53944	2	689815	642875	0	1	0	2014-02-18_East Group_POS_M	49
14	0.002	East Group	2014-02-18	M	43	195.77	2	2.53944	2	689815	642875	0	1	0	2014-02-18_East Group_POS_M	49
14.002	0.002	East Group	2014-02-18	M	43	191.44	2	2.53944	2	689785	642895	0	1	0	2014-02-18_East Group_POS_M	49
14.5	0.498	East Group	2014-02-18	M	42	195.28	2	2.53944	2	689705	643025	1	0	0	2014-02-18_East Group_POS_M	49
15.001	0.501	East Group	2014-02-18	M	42	193.6	8	2.53944	2	689715	643025	0	0	1	2014-02-18_East Group_POS_M	49
15.498	0.497	East Group	2014-02-18	M	40	190.96	3	2.53944	2	689825	642945	1	0	0	2014-02-18_East Group_POS_M	49
15.5	0.002	East Group	2014-02-18	M	40	190.96	3	2.53944	2	689825	642945	1	0	0	2014-02-18_East Group_POS_M	49
16.004	0.504	East Group	2014-02-18	M	40	185.67	8	2.53944	2	689915	642855	1	0	0	2014-02-18_East Group_POS_M	49
16.497	0.493	East Group	2014-02-18	M	40	185.67	8	2.53944	2	689915	642855	1	0	0	2014-02-18_East Group_POS_M	49
16.501	0.004	East Group	2014-02-18	M	40	188.08	9	2.53944	2	689945	642835	0	0	1	2014-02-18_East Group_POS_M	49
17.504	1.003	East Group	2014-02-18	M	32	195.28	8	2.53944	2	690045	643645	0	0	1	2014-02-18_East Group_POS_M	49
17.997	0.493	East Group	2014-02-18	M	32	199.61	11	2.53944	2	690055	643655	0	0	1	2014-02-18_East Group_POS_M	49
12.501	0.001	East Group	2014-02-19	M	94	185.67	12	2.53944	2	690195	641095	0	1	0	2014-02-19_East Group_FRE_M	50
7.5	1.002	East Group	2014-02-20	F	25	180.625	12	2.53944	2	691095	643265	0	1	0	2014-02-20_East Group_IND_F	51
7.501	0.001	East Group	2014-02-20	M	26	181.35	2	2.53944	2	691085	643235	0	0	1	2014-02-20_East Group_RIC_M	51
7.502	0.001	East Group	2014-02-20	F	25	180.625	12	2.53944	2	691095	643265	0	1	0	2014-02-20_East Group_IND_F	51
8	0.498	East Group	2014-02-20	M	16	183.75	16	2.53944	2	691085	643625	1	0	0	2014-02-20_East Group_WIL_M	51
8.5	0.5	East Group	2014-02-20	F	16	194.8	11	2.53944	2	690805	644165	0	0	1	2014-02-20_East Group_IND_F	51
8.996	0.496	East Group	2014-02-20	M	16	197.21	1	2.53944	2	690915	644245	1	0	0	2014-02-20_East Group_WIL_M	51
8.997	0.001	East Group	2014-02-20	M	15	192.64	12	2.53944	2	690795	644185	0	0	1	2014-02-20_East Group_RIC_M	51
9	0.003	East Group	2014-02-20	M	16	197.21	1	2.53944	2	690915	644245	1	0	0	2014-02-20_East Group_WIL_M	51
9.5	0.5	East Group	2014-02-20	M	16	193.36	4	2.53944	2	690805	644155	0	0	1	2014-02-20_East Group_RIC_M	51
9.999	0.499	East Group	2014-02-20	M	11	190.96	6	2.53944	2	690785	644345	1	0	0	2014-02-20_East Group_WIL_M	51
10	0.001	East Group	2014-02-20	M	11	190.96	6	2.53944	2	690785	644345	1	0	0	2014-02-20_East Group_WIL_M	51
10.5	0.5	East Group	2014-02-20	F	13	213.55	2	2.53944	2	690735	644525	0	0	1	2014-02-20_East Group_IND_F	51
11	0.5	East Group	2014-02-20	F	31	203.94	2	2.53944	2	690875	644795	1	0	0	2014-02-20_East Group_IND_F	51
11.002	0.002	East Group	2014-02-20	M	25	180.87	9	2.53944	2	690935	644645	1	0	0	2014-02-20_East Group_WIL_M	51
11.003	0.001	East Group	2014-02-20	M	19	220.28	2	2.53944	2	690815	644675	0	1	0	2014-02-20_East Group_RIC_M	51
11.004	0.001	East Group	2014-02-20	F	31	203.94	2	2.53944	2	690875	644795	1	0	0	2014-02-20_East Group_IND_F	51
11.496	0.492	East Group	2014-02-20	M	29	194.32	1	2.53944	2	690795	645025	1	0	0	2014-02-20_East Group_RIC_M	51
11.5	0.004	East Group	2014-02-20	M	36	180.385	11	2.53944	2	690905	644835	0	0	1	2014-02-20_East Group_WIL_M	51
12	0.5	East Group	2014-02-20	F	37	193.665	4	2.53944	2	690885	645005	0	1	0	2014-02-20_East Group_IND_F	51
12.498	0.498	East Group	2014-02-20	M	16	199.61	12	2.53944	2	690695	645345	0	0	1	2014-02-20_East Group_WIL_M	51
12.5	0.002	East Group	2014-02-20	M	16	199.61	12	2.53944	2	690695	645345	0	0	1	2014-02-20_East Group_WIL_M	51
13	0.5	East Group	2014-02-20	M	16	199.61	4	2.53944	2	690695	645345	0	0	1	2014-02-20_East Group_WIL_M	51
13.5	0.5	East Group	2014-02-20	M	12	213.55	10	2.53944	2	690655	645455	1	0	0	2014-02-20_East Group_WIL_M	51
13.501	0.001	East Group	2014-02-20	M	12	213.55	10	2.53944	2	690655	645455	1	0	0	2014-02-20_East Group_WIL_M	51
13.503	0.002	East Group	2014-02-20	F	11	209.22	5	2.53944	2	690645	645525	0	1	0	2014-02-20_East Group_IND_F	51
13.996	0.493	East Group	2014-02-20	F	23	206.34	10	2.53944	2	690725	645635	0	0	1	2014-02-20_East Group_IND_F	51
14	0.004	East Group	2014-02-20	F	23	206.34	16	2.53944	2	690725	645635	0	0	1	2014-02-20_East Group_IND_F	51
14.5	0.5	East Group	2014-02-20	F	26	201.05	16	2.53944	2	690735	645665	0	0	1	2014-02-20_East Group_IND_F	51
14.504	0.004	East Group	2014-02-20	M	22	190.96	2	2.53944	2	690695	645655	0	1	0	2014-02-20_East Group_WIL_M	51
14.997	0.493	East Group	2014-02-20	M	22	197.69	6	2.53944	2	690585	645735	0	0	1	2014-02-20_East Group_WIL_M	51
14.999	0.002	East Group	2014-02-20	F	26	202.01	7	2.53944	2	690735	645675	1	0	0	2014-02-20_East Group_IND_F	51
15	0.001	East Group	2014-02-20	F	26	202.01	7	2.53944	2	690735	645675	1	0	0	2014-02-20_East Group_IND_F	51
15.5	0.5	East Group	2014-02-20	F	29	216.675	3	2.53944	2	690805	645655	0	1	0	2014-02-20_East Group_IND_F	51
16	0.5	East Group	2014-02-20	M	15	207.3	6	2.53944	2	690695	645395	0	0	1	2014-02-20_East Group_WIL_M	51
16.001	0.001	East Group	2014-02-20	M	14	186.51	1	2.53944	2	690695	645445	0	0	1	2014-02-20_East Group_RIC_M	51
16.002	0.001	East Group	2014-02-20	F	16	197.69	2	2.53944	2	690725	645475	0	1	0	2014-02-20_East Group_IND_F	51
16.5	0.498	East Group	2014-02-20	M	15	199.78	13	2.53944	2	690675	645365	0	0	1	2014-02-20_East Group_WIL_M	51
17.496	0.996	East Group	2014-02-20	M	35	199.13	5	2.53944	2	690925	644795	0	1	0	2014-02-20_East Group_WIL_M	51
17.5	0.004	East Group	2014-02-20	M	35	199.13	5	2.53944	2	690925	644795	1	0	0	2014-02-20_East Group_WIL_M	51
18	0.5	East Group	2014-02-20	F	36	168.85	8	2.53944	2	690945	644795	0	1	0	2014-02-20_East Group_IND_F	51
7.504	0.004	East Group	2014-02-21	M	18	196.25	2	2.53944	0	690825	644615	0	1	0	2014-02-21_East Group_WIL_M	52
7.999	0.495	East Group	2014-02-21	F	16	176.708	14	2.53944	0	690865	644475	0	1	0	2014-02-21_East Group_BAM_F	52
8	0.001	East Group	2014-02-21	M	25	189.755	4	2.53944	0	691095	644455	1	0	0	2014-02-21_East Group_WIL_M	52
8.5	0.5	East Group	2014-02-21	F	15	194.8	14	2.53944	0	690805	644165	0	0	1	2014-02-21_East Group_BAM_F	52
9	0.5	East Group	2014-02-21	M	15	188.8	3	2.53944	0	690935	644295	0	0	1	2014-02-21_East Group_WIL_M	52
9.002	0.002	East Group	2014-02-21	F	16	191.68	4	2.53944	0	690815	644155	0	0	1	2014-02-21_East Group_BAM_F	52
10	0.998	East Group	2014-02-21	F	7	194.113	3	2.53944	0	690505	644325	0	0	1	2014-02-21_East Group_BAM_F	52
10.003	0.003	East Group	2014-02-21	M	16	190.48	6	2.53944	0	690915	644065	0	1	0	2014-02-21_East Group_WIL_M	52
10.496	0.493	East Group	2014-02-21	M	18	186.63	7	2.53944	0	691265	643825	0	0	1	2014-02-21_East Group_WIL_M	52
10.498	0.002	East Group	2014-02-21	F	8	201.53	3	2.53944	0	690495	644325	0	0	1	2014-02-21_East Group_BAM_F	52
10.5	0.002	East Group	2014-02-21	F	8	201.53	3	2.53944	0	690495	644325	0	1	0	2014-02-21_East Group_BAM_F	52
11	0.5	East Group	2014-02-21	F	14	187.11	1	2.53944	0	690235	644315	0	0	1	2014-02-21_East Group_BAM_F	52
11.499	0.499	East Group	2014-02-21	M	20	190.48	7	2.53944	0	691285	643835	1	0	0	2014-02-21_East Group_WIL_M	52
11.5	0.001	East Group	2014-02-21	F	17	193.945	1	2.53944	0	690095	644315	0	0	1	2014-02-21_East Group_BAM_F	52
11.501	0.001	East Group	2014-02-21	F	17	193.945	1	2.53944	0	690095	644315	0	0	1	2014-02-21_East Group_BAM_F	52
12	0.499	East Group	2014-02-21	F	17	204.42	2	2.53944	0	690115	644335	0	0	1	2014-02-21_East Group_BAM_F	52
12.5	0.5	East Group	2014-02-21	F	33	185.67	3	2.53944	0	689715	644365	1	0	0	2014-02-21_East Group_BAM_F	52
12.502	0.002	East Group	2014-02-21	M	18	193.84	2	2.53944	0	691195	644085	0	1	0	2014-02-21_East Group_WIL_M	52
12.504	0.002	East Group	2014-02-21	F	33	185.67	3	2.53944	0	689715	644365	1	0	0	2014-02-21_East Group_BAM_F	52
12.997	0.493	East Group	2014-02-21	F	35	186.87	4	2.53944	0	689695	644345	0	0	1	2014-02-21_East Group_BAM_F	52
13	0.003	East Group	2014-02-21	F	35	186.87	4	2.53944	0	689695	644345	0	0	1	2014-02-21_East Group_BAM_F	52
13.5	0.5	East Group	2014-02-21	F	37	184.71	5	2.53944	0	689695	644285	0	0	1	2014-02-21_East Group_BAM_F	52
13.998	0.498	East Group	2014-02-21	M	16	205.38	2	2.53944	0	691045	643795	1	0	0	2014-02-21_East Group_WIL_M	52
14	0.002	East Group	2014-02-21	F	40	186.635	1	2.53944	0	689635	644205	0	1	0	2014-02-21_East Group_BAM_F	52
14.5	0.5	East Group	2014-02-21	M	19	183.75	2	2.53944	0	691035	643565	1	0	0	2014-02-21_East Group_WIL_M	52
15	0.5	East Group	2014-02-21	F	41	189.52	1	2.53944	0	689605	644105	0	0	1	2014-02-21_East Group_BAM_F	52
15.001	0.001	East Group	2014-02-21	M	18	189.04	2	2.53944	0	691115	643525	0	0	1	2014-02-21_East Group_WIL_M	52
15.003	0.002	East Group	2014-02-21	F	41	189.52	1	2.53944	0	689605	644105	0	0	1	2014-02-21_East Group_BAM_F	52
15.496	0.493	East Group	2014-02-21	F	38	196.73	5	2.53944	0	689715	643795	0	0	1	2014-02-21_East Group_BAM_F	52
15.5	0.004	East Group	2014-02-21	F	38	196.73	5	2.53944	0	689715	643795	0	0	1	2014-02-21_East Group_BAM_F	52
16	0.5	East Group	2014-02-21	F	38	195.77	5	2.53944	0	689725	643785	0	0	1	2014-02-21_East Group_BAM_F	52
17	1	East Group	2014-02-21	F	35	195.28	5	2.53944	0	689845	643755	0	0	1	2014-02-21_East Group_BAM_F	52
17.5	0.5	East Group	2014-02-21	F	35	195.28	2	2.53944	0	689845	643755	1	0	0	2014-02-21_East Group_BAM_F	52
17.502	0.002	East Group	2014-02-21	F	35	195.28	2	2.53944	0	689845	643755	1	0	0	2014-02-21_East Group_BAM_F	52
17.995	0.493	East Group	2014-02-21	F	32	189.52	1	2.53944	0	690035	643645	0	0	1	2014-02-21_East Group_BAM_F	52
18	0.005	East Group	2014-02-21	F	32	189.52	1	2.53944	0	690035	643645	0	0	1	2014-02-21_East Group_BAM_F	52
18.5	0.5	East Group	2014-02-21	F	27	171.735	5	2.53944	0	690875	643325	0	1	0	2014-02-21_East Group_BAM_F	52
18.505	0.005	East Group	2014-02-21	F	27	171.735	5	2.53944	0	690875	643325	0	1	0	2014-02-21_East Group_BAM_F	52
7.995	0.995	East Group	2014-02-22	O	27	169.09	7	2.53944	1	690705	643495	0	0	1	2014-02-22_East Group_YED_O	53
8	0.005	East Group	2014-02-22	O	27	169.09	7	2.53944	1	690705	643495	0	1	0	2014-02-22_East Group_YED_O	53
8.5	0.5	East Group	2014-02-22	F	30	178.94	3	2.53944	1	690275	643685	0	1	0	2014-02-22_East Group_POL_F	53
8.504	0.004	East Group	2014-02-22	F	30	178.94	3	2.53944	1	690275	643685	0	1	0	2014-02-22_East Group_POL_F	53
8.997	0.493	East Group	2014-02-22	F	30	189.04	4	2.53944	1	689915	644055	0	1	0	2014-02-22_East Group_POL_F	53
9	0.003	East Group	2014-02-22	F	30	189.04	4	2.53944	1	689915	644055	0	1	0	2014-02-22_East Group_POL_F	53
9.5	0.5	East Group	2014-02-22	F	31	180.87	4	2.53944	1	689725	644435	0	0	1	2014-02-22_East Group_POL_F	53
10	0.5	East Group	2014-02-22	F	19	201.295	4	2.53944	1	690085	644415	1	0	0	2014-02-22_East Group_POL_F	53
10.5	0.5	East Group	2014-02-22	F	19	196.01	4	2.53944	1	690105	644435	1	0	0	2014-02-22_East Group_POL_F	53
11	0.5	East Group	2014-02-22	F	19	209.7	4	2.53944	1	690095	644425	1	0	0	2014-02-22_East Group_POL_F	53
11.003	0.003	East Group	2014-02-22	F	19	209.7	4	2.53944	1	690095	644425	1	0	0	2014-02-22_East Group_POL_F	53
11.004	0.001	East Group	2014-02-22	O	18	182.31	3	2.53944	1	690765	643805	1	0	0	2014-02-22_East Group_YED_O	53
11.496	0.492	East Group	2014-02-22	F	19	209.7	4	2.53944	1	690095	644425	1	0	0	2014-02-22_East Group_POL_F	53
11.5	0.004	East Group	2014-02-22	F	19	209.7	4	2.53944	1	690095	644425	1	0	0	2014-02-22_East Group_POL_F	53
12	0.5	East Group	2014-02-22	O	30	178.22	11	2.53944	1	690465	643375	0	0	1	2014-02-22_East Group_YED_O	53
12.5	0.5	East Group	2014-02-22	O	40	187.11	13	2.53944	1	689935	642835	0	0	1	2014-02-22_East Group_YED_O	53
13	0.5	East Group	2014-02-22	O	45	191.44	9	2.53944	1	689855	642765	0	0	1	2014-02-22_East Group_YED_O	53
13.5	0.5	East Group	2014-02-22	O	49	187.59	5	2.53944	1	689785	642725	1	0	0	2014-02-22_East Group_YED_O	53
13.503	0.003	East Group	2014-02-22	O	49	187.59	5	2.53944	1	689785	642725	1	0	0	2014-02-22_East Group_YED_O	53
13.996	0.493	East Group	2014-02-22	O	48	190.24	2	2.53944	1	689795	642735	1	0	0	2014-02-22_East Group_YED_O	53
14	0.004	East Group	2014-02-22	O	48	190.24	2	2.53944	1	689795	642735	1	0	0	2014-02-22_East Group_YED_O	53
14.5	0.5	East Group	2014-02-22	O	80	191.44	5	2.53944	1	689545	642415	1	0	0	2014-02-22_East Group_YED_O	53
14.999	0.499	East Group	2014-02-22	O	79	190.48	5	2.53944	1	689525	642455	0	0	1	2014-02-22_East Group_YED_O	53
15	0.001	East Group	2014-02-22	O	79	190.48	5	2.53944	1	689525	642455	0	0	1	2014-02-22_East Group_YED_O	53
15.5	0.5	East Group	2014-02-22	O	75	196.73	5	2.53944	1	689565	642475	1	0	0	2014-02-22_East Group_YED_O	53
16.495	0.995	East Group	2014-02-22	O	68	187.115	2	2.53944	1	689835	642355	0	0	1	2014-02-22_East Group_YED_O	53
16.5	0.005	East Group	2014-02-22	O	68	187.115	2	2.53944	1	689835	642355	0	1	0	2014-02-22_East Group_YED_O	53
17	0.5	East Group	2014-02-22	O	67	189.04	2	2.53944	1	689885	642325	1	0	0	2014-02-22_East Group_YED_O	53
17.005	0.005	East Group	2014-02-22	O	67	189.04	2	2.53944	1	689885	642325	1	0	0	2014-02-22_East Group_YED_O	53
17.498	0.493	East Group	2014-02-22	O	40	187.11	2	2.53944	1	690035	642755	1	0	0	2014-02-22_East Group_YED_O	53
17.5	0.002	East Group	2014-02-22	O	40	187.11	2	2.53944	1	690035	642755	0	1	0	2014-02-22_East Group_YED_O	53
18	0.5	East Group	2014-02-22	O	32	180.38	8	2.53944	1	690035	643655	0	0	1	2014-02-22_East Group_YED_O	53
18.5	0.5	East Group	2014-02-22	O	30	173.17	4	2.53944	1	690215	643725	0	1	0	2014-02-22_East Group_YED_O	53
18.501	0.001	East Group	2014-02-22	O	30	173.17	4	2.53944	1	690215	643725	0	1	0	2014-02-22_East Group_YED_O	53
7.5	0.004	East Group	2014-02-23	F	22	179.66	11	2.53944	0	690395	643935	0	0	1	2014-02-23_East Group_POL_F	54
8	0.5	East Group	2014-02-23	F	16	185.76	3	2.53944	0	690665	643945	1	0	0	2014-02-23_East Group_POL_F	54
8.499	0.499	East Group	2014-02-23	F	16	185.47	2	2.53944	0	690775	644065	0	0	1	2014-02-23_East Group_POL_F	54
8.5	0.001	East Group	2014-02-23	F	16	185.47	2	2.53944	0	690775	644065	0	0	1	2014-02-23_East Group_POL_F	54
9	0.5	East Group	2014-02-23	F	16	196.25	2	2.53944	0	690765	644065	0	0	1	2014-02-23_East Group_POL_F	54
9.5	0.5	East Group	2014-02-23	F	16	185.47	2	2.53944	0	690775	644065	0	0	1	2014-02-23_East Group_POL_F	54
9.502	0.002	East Group	2014-02-23	F	16	185.47	2	2.53944	0	690775	644065	0	0	1	2014-02-23_East Group_POL_F	54
10	0.498	East Group	2014-02-23	F	16	188.08	2	2.53944	0	690785	644045	1	0	0	2014-02-23_East Group_POL_F	54
10.5	0.5	East Group	2014-02-23	F	15	193.706	9	2.53944	0	690805	644175	0	0	1	2014-02-23_East Group_POL_F	54
10.998	0.498	East Group	2014-02-23	F	15	195.28	9	2.53944	0	690815	644185	0	0	1	2014-02-23_East Group_POL_F	54
11	0.002	East Group	2014-02-23	F	15	195.28	9	2.53944	0	690815	644185	0	0	1	2014-02-23_East Group_POL_F	54
11.5	0.5	East Group	2014-02-23	F	15	195.77	9	2.53944	0	690805	644195	0	0	1	2014-02-23_East Group_POL_F	54
12	0.5	East Group	2014-02-23	F	16	191.92	9	2.53944	0	690895	644235	0	0	1	2014-02-23_East Group_POL_F	54
12.001	0.001	East Group	2014-02-23	F	16	191.92	9	2.53944	0	690895	644235	0	0	1	2014-02-23_East Group_POL_F	54
12.5	0.499	East Group	2014-02-23	F	15	191.92	9	2.53944	0	690925	644295	0	0	1	2014-02-23_East Group_POL_F	54
13	0.5	East Group	2014-02-23	F	28	180.145	9	2.53944	0	691335	644315	0	1	0	2014-02-23_East Group_POL_F	54
13.004	0.004	East Group	2014-02-23	F	28	180.145	9	2.53944	0	691335	644315	0	1	0	2014-02-23_East Group_POL_F	54
13.497	0.493	East Group	2014-02-23	F	48	203.94	3	2.53944	0	691685	644475	1	0	0	2014-02-23_East Group_POL_F	54
13.5	0.003	East Group	2014-02-23	F	48	203.94	3	2.53944	0	691685	644475	1	0	0	2014-02-23_East Group_POL_F	54
14	0.5	East Group	2014-02-23	F	50	185.19	6	2.53944	0	691835	644445	1	0	0	2014-02-23_East Group_POL_F	54
14.5	0.5	East Group	2014-02-23	F	35	173.655	3	2.53944	0	691615	644315	1	0	0	2014-02-23_East Group_POL_F	54
15	0.5	East Group	2014-02-23	F	34	173.655	3	2.53944	0	691615	644315	1	0	0	2014-02-23_East Group_POL_F	54
15.5	0.5	East Group	2014-02-23	F	33	192.4	3	2.53944	0	691565	644295	0	0	1	2014-02-23_East Group_POL_F	54
15.503	0.003	East Group	2014-02-23	F	33	192.4	3	2.53944	0	691565	644295	0	0	1	2014-02-23_East Group_POL_F	54
15.996	0.493	East Group	2014-02-23	F	33	194.805	3	2.53944	0	691565	644305	0	0	1	2014-02-23_East Group_POL_F	54
16	0.004	East Group	2014-02-23	F	33	194.805	3	2.53944	0	691565	644305	0	0	1	2014-02-23_East Group_POL_F	54
16.5	0.5	East Group	2014-02-23	F	33	185.91	3	2.53944	0	691575	644295	0	0	1	2014-02-23_East Group_POL_F	54
16.999	0.499	East Group	2014-02-23	F	33	195.77	4	2.53944	0	691585	644305	0	0	1	2014-02-23_East Group_POL_F	54
17	0.001	East Group	2014-02-23	F	33	195.77	4	2.53944	0	691585	644305	0	0	1	2014-02-23_East Group_POL_F	54
17.5	0.5	East Group	2014-02-23	F	33	180.87	4	2.53944	0	691575	644305	0	0	1	2014-02-23_East Group_POL_F	54
18	0.5	East Group	2014-02-23	F	29	175.095	10	2.53944	0	691415	644155	1	0	0	2014-02-23_East Group_POL_F	54
18.002	0.002	East Group	2014-02-23	F	29	196.73	10	2.53944	0	691425	644155	1	0	0	2014-02-23_East Group_POL_F	54
8	0.998	East Group	2014-02-24	M	20	179.42	1	2.53944	0	691205	643395	0	1	0	2014-02-24_East Group_POS_M	55
8.5	0.5	East Group	2014-02-24	F	37	171.49	3	2.53944	0	691055	642985	0	1	0	2014-02-24_East Group_IND_F	55
8.503	0.003	East Group	2014-02-24	F	37	171.49	3	2.53944	0	691055	642985	0	1	0	2014-02-24_East Group_IND_F	55
8.996	0.493	East Group	2014-02-24	F	65	173.66	7	2.53944	0	691235	642625	1	0	0	2014-02-24_East Group_IND_F	55
9	0.004	East Group	2014-02-24	F	65	173.66	7	2.53944	0	691235	642625	1	0	0	2014-02-24_East Group_IND_F	55
9.5	0.5	East Group	2014-02-24	F	76	179.42	7	2.53944	0	691355	642325	0	0	1	2014-02-24_East Group_IND_F	55
10.504	1.004	East Group	2014-02-24	M	71	168.85	13	2.53944	0	691445	641295	0	0	1	2014-02-24_East Group_WIL_M	55
10.997	0.493	East Group	2014-02-24	M	73	180.38	13	2.53944	0	691455	641115	0	0	1	2014-02-24_East Group_WIL_M	55
11.5	0.503	East Group	2014-02-24	F	73	177.98	14	2.53944	0	691415	641115	0	0	1	2014-02-24_East Group_GIA_F	55
12	0.5	East Group	2014-02-24	F	79	174.615	14	2.53944	0	691125	640985	0	1	0	2014-02-24_East Group_IND_F	55
12.5	0.5	East Group	2014-02-24	M	81	169.82	14	2.53944	0	691055	640565	0	1	0	2014-02-24_East Group_WIL_M	55
13.003	0.503	East Group	2014-02-24	M	87	181.11	14	2.53944	0	691515	640345	0	1	0	2014-02-24_East Group_WIL_M	55
13.496	0.493	East Group	2014-02-24	M	89	168.61	7	2.53944	0	692245	640205	0	1	0	2014-02-24_East Group_WIL_M	55
13.5	0.004	East Group	2014-02-24	F	73	175.58	4	2.53944	0	691415	641095	0	1	0	2014-02-24_East Group_IND_F	55
13.501	0.001	East Group	2014-02-24	F	73	175.58	4	2.53944	0	691415	641095	0	1	0	2014-02-24_East Group_IND_F	55
14	0.499	East Group	2014-02-24	F	72	172.69	4	2.53944	0	691505	641165	0	0	1	2014-02-24_East Group_IND_F	55
14.499	0.499	East Group	2014-02-24	M	57	185.67	7	2.53944	0	692775	641185	1	0	0	2014-02-24_East Group_WIL_M	55
14.5	0.001	East Group	2014-02-24	F	51	185.19	4	2.53944	0	691955	641225	0	1	0	2014-02-24_East Group_IND_F	55
14.504	0.004	East Group	2014-02-24	F	51	185.19	4	2.53944	0	691955	641225	0	1	0	2014-02-24_East Group_IND_F	55
14.997	0.493	East Group	2014-02-24	F	51	185.91	4	2.53944	0	691935	641245	1	0	0	2014-02-24_East Group_IND_F	55
15	0.003	East Group	2014-02-24	F	51	185.91	4	2.53944	0	691935	641245	1	0	0	2014-02-24_East Group_IND_F	55
15.5	0.5	East Group	2014-02-24	F	52	183.27	4	2.53944	0	691885	641295	0	0	1	2014-02-24_East Group_IND_F	55
15.502	0.002	East Group	2014-02-24	M	54	182.31	7	2.53944	0	692735	641275	0	0	1	2014-02-24_East Group_WIL_M	55
16	0.498	East Group	2014-02-24	F	52	172.945	4	2.53944	0	691865	641285	0	0	1	2014-02-24_East Group_IND_F	55
16.5	0.5	East Group	2014-02-24	F	60	178.945	4	2.53944	0	691825	641415	0	1	0	2014-02-24_East Group_IND_F	55
17	0.5	East Group	2014-02-24	F	75	180.38	4	2.53944	0	691645	641535	1	0	0	2014-02-24_East Group_IND_F	55
17.003	0.003	East Group	2014-02-24	F	75	180.38	4	2.53944	0	691645	641535	1	0	0	2014-02-24_East Group_IND_F	55
17.496	0.493	East Group	2014-02-24	F	80	179.42	3	2.53944	0	691355	641485	0	0	1	2014-02-24_East Group_IND_F	55
17.5	0.004	East Group	2014-02-24	F	80	179.42	3	2.53944	0	691355	641485	0	0	1	2014-02-24_East Group_IND_F	55
18	0.5	East Group	2014-02-24	F	80	181.35	3	2.53944	0	691355	641475	0	1	0	2014-02-24_East Group_IND_F	55
7	0.004	East Group	2014-02-25	F	80	181.35	3	2.53944	0	691355	641475	0	0	1	2014-02-25_East Group_POL_F	56
7.5	0.5	East Group	2014-02-25	F	80	179.42	3	2.53944	0	691355	641485	0	0	1	2014-02-25_East Group_POL_F	56
7.999	0.499	East Group	2014-02-25	F	80	175.58	4	2.53944	0	691455	642055	0	1	0	2014-02-25_East Group_POL_F	56
8	0.001	East Group	2014-02-25	F	80	175.58	4	2.53944	0	691455	642055	0	1	0	2014-02-25_East Group_POL_F	56
8.5	0.5	East Group	2014-02-25	F	54	161.64	4	2.53944	0	691315	642835	0	1	0	2014-02-25_East Group_POL_F	56
9	0.5	East Group	2014-02-25	F	29	164.285	12	2.53944	0	690785	643195	1	0	0	2014-02-25_East Group_POL_F	56
9.002	0.002	East Group	2014-02-25	F	29	164.285	12	2.53944	0	690785	643195	1	0	0	2014-02-25_East Group_POL_F	56
9.5	0.498	East Group	2014-02-25	F	34	183.99	14	2.53944	0	689875	643195	0	0	1	2014-02-25_East Group_POL_F	56
10	0.5	East Group	2014-02-25	F	35	193.36	14	2.53944	0	689845	643205	1	0	0	2014-02-25_East Group_POL_F	56
10.498	0.498	East Group	2014-02-25	F	37	207.06	13	2.53944	0	689775	643345	0	0	1	2014-02-25_East Group_POL_F	56
10.5	0.002	East Group	2014-02-25	F	37	207.06	13	2.53944	0	689775	643345	0	0	1	2014-02-25_East Group_POL_F	56
10.999	0.499	East Group	2014-02-25	M	40	202.01	3	2.53944	0	689615	643665	0	1	0	2014-02-25_East Group_MAI_M	56
11	0.001	East Group	2014-02-25	M	40	202.01	3	2.53944	0	689615	643665	1	0	0	2014-02-25_East Group_MAI_M	56
11.5	0.5	East Group	2014-02-25	M	42	193.84	4	2.53944	0	689515	643785	1	0	0	2014-02-25_East Group_MAI_M	56
11.501	0.001	East Group	2014-02-25	F	37	188.32	3	2.53944	0	689765	643895	0	1	0	2014-02-25_East Group_POL_F	56
12	0.499	East Group	2014-02-25	M	43	191.68	3	2.53944	0	689535	644005	1	0	0	2014-02-25_East Group_MAI_M	56
12.002	0.002	East Group	2014-02-25	M	43	191.68	3	2.53944	0	689535	644005	1	0	0	2014-02-25_East Group_MAI_M	56
12.5	0.498	East Group	2014-02-25	F	34	181.83	3	2.53944	0	689835	643995	0	0	1	2014-02-25_East Group_POL_F	56
12.504	0.004	East Group	2014-02-25	F	34	181.83	3	2.53944	0	689835	643995	0	0	1	2014-02-25_East Group_POL_F	56
12.997	0.493	East Group	2014-02-25	F	34	188.555	3	2.53944	0	689835	644055	0	1	0	2014-02-25_East Group_POL_F	56
13	0.003	East Group	2014-02-25	F	34	188.555	3	2.53944	0	689835	644055	0	1	0	2014-02-25_East Group_POL_F	56
13.5	0.5	East Group	2014-02-25	F	31	183.27	3	2.53944	0	689735	644395	1	0	0	2014-02-25_East Group_POL_F	56
14	0.5	East Group	2014-02-25	F	31	183.99	3	2.53944	0	689745	644415	1	0	0	2014-02-25_East Group_POL_F	56
14.5	0.5	East Group	2014-02-25	F	31	183.99	3	2.53944	0	689735	644405	1	0	0	2014-02-25_East Group_POL_F	56
15	0.5	East Group	2014-02-25	F	31	189.52	3	2.53944	0	689735	644425	0	0	1	2014-02-25_East Group_POL_F	56
15.003	0.003	East Group	2014-02-25	F	31	189.52	3	2.53944	0	689735	644425	0	0	1	2014-02-25_East Group_POL_F	56
16.499	1.496	East Group	2014-02-25	F	31	196.25	6	2.53944	0	689605	644695	1	0	0	2014-02-25_East Group_POL_F	56
16.5	0.001	East Group	2014-02-25	F	31	196.25	6	2.53944	0	689605	644695	1	0	0	2014-02-25_East Group_POL_F	56
17	0.5	East Group	2014-02-25	F	31	194.56	4	2.53944	0	689785	644615	1	0	0	2014-02-25_East Group_POL_F	56
17.5	0.5	East Group	2014-02-25	F	12	195.525	3	2.53944	0	690315	644315	0	0	1	2014-02-25_East Group_POL_F	56
17.502	0.002	East Group	2014-02-25	F	12	195.525	3	2.53944	0	690315	644315	0	0	1	2014-02-25_East Group_POL_F	56
17.995	0.493	East Group	2014-02-25	F	12	200.09	3	2.53944	0	690305	644295	1	0	0	2014-02-25_East Group_POL_F	56
18	0.005	East Group	2014-02-25	F	12	200.09	3	2.53944	0	690305	644295	1	0	0	2014-02-25_East Group_POL_F	56
8	0.504	East Group	2014-02-26	F	15	177.02	12	2.53944	0	690415	644585	1	0	0	2014-02-26_East Group_RWE_F	57
8.499	0.499	East Group	2014-02-26	F	15	181.35	12	2.53944	0	690425	644625	1	0	0	2014-02-26_East Group_RWE_F	57
8.5	0.001	East Group	2014-02-26	F	15	181.35	12	2.53944	0	690425	644625	1	0	0	2014-02-26_East Group_RWE_F	57
9	0.5	East Group	2014-02-26	F	17	198.65	6	2.53944	0	690585	644895	0	1	0	2014-02-26_East Group_RWE_F	57
9.5	0.5	East Group	2014-02-26	F	20	202.01	13	2.53944	0	690735	645265	0	0	1	2014-02-26_East Group_RWE_F	57
9.502	0.002	East Group	2014-02-26	F	20	202.01	13	2.53944	0	690735	645265	0	0	1	2014-02-26_East Group_RWE_F	57
10	0.498	East Group	2014-02-26	F	15	196.73	20	2.53944	0	690685	645375	0	0	1	2014-02-26_East Group_RWE_F	57
10.5	0.5	East Group	2014-02-26	F	15	205.38	21	2.53944	0	690685	645365	0	0	1	2014-02-26_East Group_RWE_F	57
10.998	0.498	East Group	2014-02-26	F	13	202.25	7	2.53944	0	690655	645395	1	0	0	2014-02-26_East Group_RWE_F	57
11	0.002	East Group	2014-02-26	F	13	202.25	9	2.53944	0	690655	645395	1	0	0	2014-02-26_East Group_RWE_F	57
11.5	0.5	East Group	2014-02-26	F	10	208.26	21	2.53944	0	690565	645435	0	1	0	2014-02-26_East Group_RWE_F	57
12	0.5	East Group	2014-02-26	F	11	209.22	21	2.53944	0	690485	645395	0	0	1	2014-02-26_East Group_RWE_F	57
12.001	0.001	East Group	2014-02-26	F	11	209.22	21	2.53944	0	690485	645395	0	0	1	2014-02-26_East Group_RWE_F	57
12.5	0.499	East Group	2014-02-26	F	10	197.21	9	2.53944	0	690485	645425	0	0	1	2014-02-26_East Group_RWE_F	57
13	0.5	East Group	2014-02-26	F	11	206.82	5	2.53944	0	690385	645445	0	1	0	2014-02-26_East Group_RWE_F	57
13.004	0.004	East Group	2014-02-26	F	11	206.82	5	2.53944	0	690385	645445	0	1	0	2014-02-26_East Group_RWE_F	57
13.497	0.493	East Group	2014-02-26	F	37	203.46	13	2.53944	0	689785	645745	1	0	0	2014-02-26_East Group_RWE_F	57
13.5	0.003	East Group	2014-02-26	F	37	203.46	13	2.53944	0	689785	645745	1	0	0	2014-02-26_East Group_RWE_F	57
14	0.5	East Group	2014-02-26	F	44	206.82	13	2.53944	0	689605	645815	0	0	1	2014-02-26_East Group_RWE_F	57
14.5	0.5	East Group	2014-02-26	F	42	212.59	7	2.53944	0	689405	645695	0	1	0	2014-02-26_East Group_RWE_F	57
15	0.5	East Group	2014-02-26	F	35	204.9	12	2.53944	0	689455	645555	0	0	1	2014-02-26_East Group_RWE_F	57
18.495	3.495	East Group	2014-02-26	F	34	198.17	12	2.53944	0	689155	644825	0	0	1	2014-02-26_East Group_RWE_F	57
18.5	0.005	East Group	2014-02-26	F	34	198.17	12	2.53944	0	689155	644825	0	0	1	2014-02-26_East Group_RWE_F	57
8.5	0.001	East Group	2014-02-28	M	45	189.52	6	2.53944	0	690515	642805	0	1	0	2014-02-28_East Group_MAI_M	59
9	0.5	East Group	2014-02-28	M	62	183.75	15	2.53944	0	690495	642475	0	0	1	2014-02-28_East Group_MAI_M	59
9.5	0.5	East Group	2014-02-28	M	62	183.27	19	2.53944	0	690475	642415	0	1	0	2014-02-28_East Group_MAI_M	59
9.502	0.002	East Group	2014-02-28	M	62	183.27	19	2.53944	0	690475	642415	0	1	0	2014-02-28_East Group_MAI_M	59
10	0.498	East Group	2014-02-28	M	62	185.19	21	2.53944	0	690495	642055	1	0	0	2014-02-28_East Group_MAI_M	59
10.5	0.5	East Group	2014-02-28	M	74	180.87	21	2.53944	0	690265	641935	0	1	0	2014-02-28_East Group_MAI_M	59
10.998	0.498	East Group	2014-02-28	M	92	191.44	21	2.53944	0	689985	641885	0	0	1	2014-02-28_East Group_MAI_M	59
11	0.002	East Group	2014-02-28	M	92	191.44	21	2.53944	0	689985	641885	0	0	1	2014-02-28_East Group_MAI_M	59
11.5	0.5	East Group	2014-02-28	M	91	191.44	23	2.53944	0	690025	641875	1	0	0	2014-02-28_East Group_MAI_M	59
12	0.5	East Group	2014-02-28	M	81	171.28	8	2.53944	0	690045	642005	0	0	1	2014-02-28_East Group_MAI_M	59
12.001	0.001	East Group	2014-02-28	M	81	171.28	8	2.53944	0	690045	642005	0	0	1	2014-02-28_East Group_MAI_M	59
12.5	0.499	East Group	2014-02-28	M	76	190.96	12	2.53944	0	690085	642055	1	0	0	2014-02-28_East Group_MAI_M	59
13	0.5	East Group	2014-02-28	M	62	206.34	5	2.53944	0	690205	642195	1	0	0	2014-02-28_East Group_MAI_M	59
13.004	0.004	East Group	2014-02-28	M	62	206.34	5	2.53944	0	690205	642195	1	0	0	2014-02-28_East Group_MAI_M	59
14	0.996	East Group	2014-02-28	M	48	194.8	5	2.53944	0	690035	642505	1	0	0	2014-02-28_East Group_MAI_M	59
14.5	0.5	East Group	2014-02-28	M	48	201.05	5	2.53944	0	690035	642525	1	0	0	2014-02-28_East Group_MAI_M	59
15	0.5	East Group	2014-02-28	M	48	200.57	5	2.53944	0	690045	642525	1	0	0	2014-02-28_East Group_MAI_M	59
15.5	0.5	East Group	2014-02-28	M	45	201.05	6	2.53944	0	689845	642765	0	0	1	2014-02-28_East Group_MAI_M	59
15.503	0.003	East Group	2014-02-28	M	45	201.05	6	2.53944	0	689845	642765	0	0	1	2014-02-28_East Group_MAI_M	59
15.996	0.493	East Group	2014-02-28	M	34	193.12	16	2.53944	0	689875	643215	1	0	0	2014-02-28_East Group_MAI_M	59
16	0.004	East Group	2014-02-28	M	34	193.12	16	2.53944	0	689875	643215	1	0	0	2014-02-28_East Group_MAI_M	59
7.004	0.004	East Group	2014-03-01	O	21	186.63	13	0.620047	1	690415	643935	1	0	0	2014-03-01_East Group_YED_O	60
7.497	0.493	East Group	2014-03-01	O	16	190.48	3	0.620047	1	690795	644155	0	0	1	2014-03-01_East Group_YED_O	60
7.5	0.003	East Group	2014-03-01	O	16	190.48	3	0.620047	1	690795	644155	0	0	1	2014-03-01_East Group_YED_O	60
8	0.5	East Group	2014-03-01	O	16	191.68	7	0.620047	1	690815	644155	0	0	1	2014-03-01_East Group_YED_O	60
8.5	0.5	East Group	2014-03-01	O	13	192.88	4	0.620047	1	690855	644285	1	0	0	2014-03-01_East Group_YED_O	60
9	0.5	East Group	2014-03-01	O	13	192.88	7	0.620047	1	690855	644285	0	1	0	2014-03-01_East Group_YED_O	60
9.5	0.5	East Group	2014-03-01	O	13	187.835	11	0.620047	1	690805	644405	1	0	0	2014-03-01_East Group_YED_O	60
9.503	0.003	East Group	2014-03-01	O	13	187.835	11	0.620047	1	690805	644405	1	0	0	2014-03-01_East Group_YED_O	60
9.996	0.493	East Group	2014-03-01	O	12	190	11	0.620047	1	690785	644415	0	0	1	2014-03-01_East Group_YED_O	60
10	0.004	East Group	2014-03-01	O	12	190	11	0.620047	1	690785	644415	1	0	0	2014-03-01_East Group_YED_O	60
10.999	0.999	East Group	2014-03-01	O	13	185.19	15	0.620047	1	690775	644495	0	1	0	2014-03-01_East Group_YED_O	60
11	0.001	East Group	2014-03-01	O	13	185.19	15	0.620047	1	690775	644495	0	1	0	2014-03-01_East Group_YED_O	60
11.5	0.5	East Group	2014-03-01	O	24	195.28	14	0.620047	1	690785	645235	0	0	1	2014-03-01_East Group_YED_O	60
12	0.5	East Group	2014-03-01	O	19	201.53	3	0.620047	1	690735	645315	1	0	0	2014-03-01_East Group_YED_O	60
12.002	0.002	East Group	2014-03-01	O	19	201.53	3	0.620047	1	690735	645315	1	0	0	2014-03-01_East Group_YED_O	60
12.5	0.498	East Group	2014-03-01	O	16	204.9	10	0.620047	1	690695	645365	0	0	1	2014-03-01_East Group_YED_O	60
13	0.5	East Group	2014-03-01	O	12	201.53	12	0.620047	1	690655	645445	1	0	0	2014-03-01_East Group_YED_O	60
13.498	0.498	East Group	2014-03-01	O	12	194.08	6	0.620047	1	690645	645405	1	0	0	2014-03-01_East Group_YED_O	60
13.5	0.002	East Group	2014-03-01	O	12	194.08	6	0.620047	1	690645	645405	1	0	0	2014-03-01_East Group_YED_O	60
14	0.5	East Group	2014-03-01	O	12	219.8	1	0.620047	1	690645	645425	1	0	0	2014-03-01_East Group_YED_O	60
14.5	0.5	East Group	2014-03-01	O	10	207.54	2	0.620047	1	690565	645385	0	0	1	2014-03-01_East Group_YED_O	60
14.501	0.001	East Group	2014-03-01	O	10	207.54	2	0.620047	1	690565	645385	0	0	1	2014-03-01_East Group_YED_O	60
15	0.499	East Group	2014-03-01	O	12	206.1	3	0.620047	1	690505	645305	0	1	0	2014-03-01_East Group_YED_O	60
15.5	0.5	East Group	2014-03-01	O	23	213.79	1	0.620047	1	690265	645025	0	0	1	2014-03-01_East Group_YED_O	60
15.504	0.004	East Group	2014-03-01	O	23	213.79	1	0.620047	1	690265	645025	0	0	1	2014-03-01_East Group_YED_O	60
15.997	0.493	East Group	2014-03-01	O	24	204.42	4	0.620047	1	690295	645005	0	0	1	2014-03-01_East Group_YED_O	60
16	0.003	East Group	2014-03-01	O	24	204.42	4	0.620047	1	690295	645005	0	0	1	2014-03-01_East Group_YED_O	60
16.5	0.5	East Group	2014-03-01	O	23	203.46	4	0.620047	1	690285	645025	0	0	1	2014-03-01_East Group_YED_O	60
17	0.5	East Group	2014-03-01	O	25	209.22	6	0.620047	1	690295	644865	0	0	1	2014-03-01_East Group_YED_O	60
17.5	0.5	East Group	2014-03-01	O	25	207.3	4	0.620047	1	690305	644845	0	1	0	2014-03-01_East Group_YED_O	60
18	0.5	East Group	2014-03-01	O	13	192.4	6	0.620047	1	690445	644545	0	0	1	2014-03-01_East Group_YED_O	60
18.003	0.003	East Group	2014-03-01	O	13	192.4	6	0.620047	1	690445	644545	0	0	1	2014-03-01_East Group_YED_O	60
7.5	0.5	East Group	2014-03-02	M	7	196.25	4	0.620047	1	690695	644305	0	0	1	2014-03-02_East Group_RIC_M	61
8	0.5	East Group	2014-03-02	M	14	191.68	6	0.620047	1	690775	644165	0	0	1	2014-03-02_East Group_RIC_M	61
8.5	0.5	East Group	2014-03-02	M	16	190.48	13	0.620047	1	690795	644155	0	0	1	2014-03-02_East Group_RIC_M	61
8.503	0.003	East Group	2014-03-02	M	16	190.48	13	0.620047	1	690795	644155	0	0	1	2014-03-02_East Group_RIC_M	61
9	0.497	East Group	2014-03-02	M	14	193.84	4	0.620047	1	690895	644295	0	1	0	2014-03-02_East Group_RIC_M	61
9.5	0.5	East Group	2014-03-02	M	29	180.87	7	0.620047	1	691165	644445	1	0	0	2014-03-02_East Group_RIC_M	61
9.999	0.499	East Group	2014-03-02	M	37	189.04	10	0.620047	1	691195	644515	1	0	0	2014-03-02_East Group_RIC_M	61
10	0.001	East Group	2014-03-02	M	37	189.04	8	0.620047	1	691195	644515	0	1	0	2014-03-02_East Group_RIC_M	61
11	1	East Group	2014-03-02	M	65	174.62	16	0.620047	1	691375	645305	0	1	0	2014-03-02_East Group_RIC_M	61
11.002	0.002	East Group	2014-03-02	M	65	174.62	16	0.620047	1	691375	645305	0	1	0	2014-03-02_East Group_RIC_M	61
11.5	0.498	East Group	2014-03-02	M	68	185.67	12	0.620047	1	691445	645355	0	0	1	2014-03-02_East Group_RIC_M	61
12	0.5	East Group	2014-03-02	M	69	185.67	10	0.620047	1	691465	645345	0	0	1	2014-03-02_East Group_RIC_M	61
12.498	0.498	East Group	2014-03-02	M	89	180.87	12	0.620047	1	691915	645295	1	0	0	2014-03-02_East Group_RIC_M	61
12.5	0.002	East Group	2014-03-02	M	89	180.87	12	0.620047	1	691915	645295	1	0	0	2014-03-02_East Group_RIC_M	61
13	0.5	East Group	2014-03-02	M	92	184.23	12	0.620047	1	692265	645165	0	0	1	2014-03-02_East Group_RIC_M	61
14	1	East Group	2014-03-02	M	87	181.11	4	0.620047	1	691995	645025	1	0	0	2014-03-02_East Group_RIC_M	61
14.5	0.5	East Group	2014-03-02	M	69	199.13	6	0.620047	1	691535	644835	0	1	0	2014-03-02_East Group_RIC_M	61
14.504	0.004	East Group	2014-03-02	M	69	199.13	6	0.620047	1	691535	644835	0	1	0	2014-03-02_East Group_RIC_M	61
15.5	0.996	East Group	2014-03-02	M	39	187.59	1	0.620047	1	691195	644535	1	0	0	2014-03-02_East Group_RIC_M	61
16	0.5	East Group	2014-03-02	M	16	190.77	4	0.620047	1	690815	644165	0	0	1	2014-03-02_East Group_RIC_M	61
16.5	0.5	East Group	2014-03-02	M	15	193.84	2	0.620047	1	690795	644175	0	0	1	2014-03-02_East Group_RIC_M	61
17	0.5	East Group	2014-03-02	M	15	194.32	2	0.620047	1	690795	644165	0	0	1	2014-03-02_East Group_RIC_M	61
17.003	0.003	East Group	2014-03-02	M	15	194.32	2	0.620047	1	690795	644165	0	0	1	2014-03-02_East Group_RIC_M	61
17.496	0.493	East Group	2014-03-02	M	15	193.84	3	0.620047	1	690795	644175	0	0	1	2014-03-02_East Group_RIC_M	61
17.5	0.004	East Group	2014-03-02	M	15	193.84	3	0.620047	1	690795	644175	0	0	1	2014-03-02_East Group_RIC_M	61
18	0.5	East Group	2014-03-02	M	14	189.04	4	0.620047	1	690705	644615	0	0	1	2014-03-02_East Group_RIC_M	61
7.501	0.001	East Group	2014-03-04	F	15	194.32	19	0.620047	0	690795	644165	0	0	1	2014-03-04_East Group_BAM_F	63
8	0.499	East Group	2014-03-04	F	15	194.32	19	0.620047	0	690795	644165	0	0	1	2014-03-04_East Group_BAM_F	63
8.5	0.5	East Group	2014-03-04	F	15	196.73	19	0.620047	0	690805	644185	0	0	1	2014-03-04_East Group_BAM_F	63
8.504	0.004	East Group	2014-03-04	F	15	196.73	19	0.620047	0	690805	644185	0	0	1	2014-03-04_East Group_BAM_F	63
8.997	0.493	East Group	2014-03-04	F	16	190.23	3	0.620047	0	690695	644045	0	1	0	2014-03-04_East Group_BAM_F	63
9	0.003	East Group	2014-03-04	F	16	190.23	3	0.620047	0	690695	644045	0	1	0	2014-03-04_East Group_BAM_F	63
9.5	0.5	East Group	2014-03-04	F	21	183.27	9	0.620047	0	690575	643845	1	0	0	2014-03-04_East Group_BAM_F	63
10	0.5	East Group	2014-03-04	F	26	178.9	4	0.620047	0	690495	643755	1	0	0	2014-03-04_East Group_BAM_F	63
10.5	0.5	East Group	2014-03-04	F	27	186.155	7	0.620047	0	690555	643585	0	1	0	2014-03-04_East Group_BAM_F	63
11	0.5	East Group	2014-03-04	F	30	182.79	3	0.620047	0	690665	643175	0	0	1	2014-03-04_East Group_BAM_F	63
11.003	0.003	East Group	2014-03-04	F	30	182.79	3	0.620047	0	690665	643175	0	0	1	2014-03-04_East Group_BAM_F	63
11.496	0.493	East Group	2014-03-04	F	57	192.4	4	0.620047	0	690455	642555	0	1	0	2014-03-04_East Group_BAM_F	63
11.5	0.004	East Group	2014-03-04	F	57	192.4	4	0.620047	0	690455	642555	0	1	0	2014-03-04_East Group_BAM_F	63
12	0.5	East Group	2014-03-04	F	62	191.92	10	0.620047	0	690515	642465	0	0	1	2014-03-04_East Group_BAM_F	63
12.499	0.499	East Group	2014-03-04	F	62	191.92	10	0.620047	0	690505	642465	1	0	0	2014-03-04_East Group_BAM_F	63
12.5	0.001	East Group	2014-03-04	F	62	191.92	10	0.620047	0	690505	642465	1	0	0	2014-03-04_East Group_BAM_F	63
13	0.5	East Group	2014-03-04	F	65	208.5	14	0.620047	0	690705	642335	0	0	1	2014-03-04_East Group_BAM_F	63
14.5	1.5	East Group	2014-03-04	F	67	188.08	14	0.620047	0	690805	642385	1	0	0	2014-03-04_East Group_BAM_F	63
14.998	0.498	East Group	2014-03-04	F	68	188.08	14	0.620047	0	690825	642385	1	0	0	2014-03-04_East Group_BAM_F	63
15	0.002	East Group	2014-03-04	F	68	188.08	14	0.620047	0	690825	642385	1	0	0	2014-03-04_East Group_BAM_F	63
15.5	0.5	East Group	2014-03-04	F	60	185.91	8	0.620047	0	691005	642645	0	0	1	2014-03-04_East Group_BAM_F	63
16	0.5	East Group	2014-03-04	F	40	180.14	9	0.620047	0	691195	642925	1	0	0	2014-03-04_East Group_BAM_F	63
16.001	0.001	East Group	2014-03-04	F	40	180.14	9	0.620047	0	691195	642925	1	0	0	2014-03-04_East Group_BAM_F	63
16.5	0.499	East Group	2014-03-04	F	33	182.31	17	0.620047	0	691305	643095	0	0	1	2014-03-04_East Group_BAM_F	63
8.499	0.499	East Group	2014-03-05	F	27	175.1	13	0.620047	0	690605	643525	0	1	0	2014-03-05_East Group_WAN_F	64
8.5	0.001	East Group	2014-03-05	F	27	175.1	13	0.620047	0	690605	643525	1	0	0	2014-03-05_East Group_WAN_F	64
10	1.5	East Group	2014-03-05	F	29	179.42	7	0.620047	0	690255	643735	1	0	0	2014-03-05_East Group_WAN_F	64
10.5	0.5	East Group	2014-03-05	F	28	177.02	7	0.620047	0	690195	643795	0	0	1	2014-03-05_East Group_WAN_F	64
10.998	0.498	East Group	2014-03-05	F	28	179.9	12	0.620047	0	690165	643815	1	0	0	2014-03-05_East Group_WAN_F	64
11	0.002	East Group	2014-03-05	F	28	179.9	12	0.620047	0	690165	643815	1	0	0	2014-03-05_East Group_WAN_F	64
11.5	0.5	East Group	2014-03-05	F	28	164.52	12	0.620047	0	690165	643825	1	0	0	2014-03-05_East Group_WAN_F	64
12	0.5	East Group	2014-03-05	F	28	179.9	12	0.620047	0	690165	643815	1	0	0	2014-03-05_East Group_WAN_F	64
12.001	0.001	East Group	2014-03-05	F	28	179.9	12	0.620047	0	690165	643815	1	0	0	2014-03-05_East Group_WAN_F	64
12.5	0.499	East Group	2014-03-05	F	29	187.11	11	0.620047	0	690095	643835	1	0	0	2014-03-05_East Group_WAN_F	64
13	0.5	East Group	2014-03-05	F	26	190	9	0.620047	0	689955	644105	1	0	0	2014-03-05_East Group_WAN_F	64
13.004	0.004	East Group	2014-03-05	F	26	190	9	0.620047	0	689955	644105	1	0	0	2014-03-05_East Group_WAN_F	64
15	1.996	East Group	2014-03-05	F	23	194.08	2	0.620047	0	690275	644755	0	1	0	2014-03-05_East Group_WAN_F	64
15.5	0.5	East Group	2014-03-05	F	18	202.01	10	0.620047	0	690455	645025	0	0	1	2014-03-05_East Group_WAN_F	64
15.503	0.003	East Group	2014-03-05	F	18	202.01	10	0.620047	0	690455	645025	0	0	1	2014-03-05_East Group_WAN_F	64
15.996	0.493	East Group	2014-03-05	F	17	204.9	8	0.620047	0	690485	645005	1	0	0	2014-03-05_East Group_WAN_F	64
16	0.004	East Group	2014-03-05	F	17	204.9	16	0.620047	0	690485	645005	1	0	0	2014-03-05_East Group_WAN_F	64
16.5	0.5	East Group	2014-03-05	F	24	200.57	15	0.620047	0	690775	645185	0	0	1	2014-03-05_East Group_WAN_F	64
16.999	0.499	East Group	2014-03-05	F	25	201.05	21	0.620047	0	690785	645175	0	0	1	2014-03-05_East Group_WAN_F	64
17	0.001	East Group	2014-03-05	F	25	201.05	21	0.620047	0	690785	645175	0	0	1	2014-03-05_East Group_WAN_F	64
18	1	East Group	2014-03-05	F	14	196.97	23	0.620047	0	690695	644645	1	0	0	2014-03-05_East Group_WAN_F	64
18.002	0.002	East Group	2014-03-05	F	14	196.97	23	0.620047	0	690695	644645	1	0	0	2014-03-05_East Group_WAN_F	64
7	0.004	East Group	2014-03-06	M	14	197.69	24	0.620047	0	690685	644645	0	0	1	2014-03-06_East Group_FRE_M	65
7.5	0.5	East Group	2014-03-06	M	11	185.19	24	0.620047	0	690765	644375	0	1	0	2014-03-06_East Group_FRE_M	65
7.999	0.499	East Group	2014-03-06	M	15	193.84	16	0.620047	0	690795	644175	0	0	1	2014-03-06_East Group_FRE_M	65
8	0.001	East Group	2014-03-06	M	15	193.84	16	0.620047	0	690795	644175	0	0	1	2014-03-06_East Group_FRE_M	65
8.5	0.5	East Group	2014-03-06	M	16	190	6	0.620047	0	690825	644155	1	0	0	2014-03-06_East Group_FRE_M	65
9	0.5	East Group	2014-03-06	M	16	185.19	16	0.620047	0	690805	644125	1	0	0	2014-03-06_East Group_FRE_M	65
9.002	0.002	East Group	2014-03-06	M	16	185.19	16	0.620047	0	690805	644125	1	0	0	2014-03-06_East Group_FRE_M	65
9.5	0.498	East Group	2014-03-06	M	23	177.26	10	0.620047	0	690185	644045	1	0	0	2014-03-06_East Group_FRE_M	65
10	0.5	East Group	2014-03-06	M	36	177.5	6	0.620047	0	689785	643835	0	1	0	2014-03-06_East Group_FRE_M	65
10.498	0.498	East Group	2014-03-06	M	38	190.48	16	0.620047	0	689735	643775	0	0	1	2014-03-06_East Group_FRE_M	65
10.5	0.002	East Group	2014-03-06	M	38	190.48	16	0.620047	0	689735	643775	0	0	1	2014-03-06_East Group_FRE_M	65
11	0.5	East Group	2014-03-06	M	39	186.15	16	0.620047	0	689685	643815	1	0	0	2014-03-06_East Group_FRE_M	65
11.5	0.5	East Group	2014-03-06	M	42	186.15	24	0.620047	0	689525	643775	0	0	1	2014-03-06_East Group_FRE_M	65
11.501	0.001	East Group	2014-03-06	M	42	186.15	24	0.620047	0	689525	643775	0	0	1	2014-03-06_East Group_FRE_M	65
12	0.499	East Group	2014-03-06	M	50	190.72	5	0.620047	0	689325	643715	1	0	0	2014-03-06_East Group_FRE_M	65
12.5	0.5	East Group	2014-03-06	M	50	194.08	6	0.620047	0	689345	643815	1	0	0	2014-03-06_East Group_FRE_M	65
12.504	0.004	East Group	2014-03-06	M	50	194.08	6	0.620047	0	689345	643815	1	0	0	2014-03-06_East Group_FRE_M	65
12.997	0.493	East Group	2014-03-06	M	64	196.73	13	0.620047	0	689165	644105	0	0	1	2014-03-06_East Group_FRE_M	65
13	0.003	East Group	2014-03-06	M	64	196.73	13	0.620047	0	689165	644105	0	0	1	2014-03-06_East Group_FRE_M	65
13.5	0.5	East Group	2014-03-06	M	64	204.42	16	0.620047	0	689205	644265	0	0	1	2014-03-06_East Group_FRE_M	65
14.5	1	East Group	2014-03-06	M	43	199.37	6	0.620047	0	689155	644665	1	0	0	2014-03-06_East Group_FRE_M	65
15	0.5	East Group	2014-03-06	M	38	188.08	7	0.620047	0	689025	644835	0	0	1	2014-03-06_East Group_FRE_M	65
15.003	0.003	East Group	2014-03-06	M	38	188.08	7	0.620047	0	689025	644835	0	0	1	2014-03-06_East Group_FRE_M	65
15.496	0.493	East Group	2014-03-06	M	36	197.21	8	0.620047	0	689015	645085	1	0	0	2014-03-06_East Group_FRE_M	65
15.5	0.004	East Group	2014-03-06	M	36	197.21	8	0.620047	0	689015	645085	1	0	0	2014-03-06_East Group_FRE_M	65
16	0.5	East Group	2014-03-06	M	32	185.19	8	0.620047	0	689205	645095	0	0	1	2014-03-06_East Group_FRE_M	65
16.499	0.499	East Group	2014-03-06	M	27	203.46	4	0.620047	0	690185	644795	0	1	0	2014-03-06_East Group_FRE_M	65
16.5	0.001	East Group	2014-03-06	M	27	203.46	4	0.620047	0	690185	644795	1	0	0	2014-03-06_East Group_FRE_M	65
8.504	0.004	East Group	2014-03-08	F	18	196.25	7	0.620047	0	691225	643505	1	0	0	2014-03-08_East Group_ELI_F	67
8.997	0.493	East Group	2014-03-08	F	19	177.98	7	0.620047	0	691235	643495	0	0	1	2014-03-08_East Group_ELI_F	67
9	0.003	East Group	2014-03-08	F	19	177.98	7	0.620047	0	691235	643495	0	0	1	2014-03-08_East Group_ELI_F	67
9.5	0.5	East Group	2014-03-08	F	19	189.52	7	0.620047	0	691195	643405	1	0	0	2014-03-08_East Group_ELI_F	67
10	0.5	East Group	2014-03-08	F	58	168.13	6	0.620047	0	691285	642755	1	0	0	2014-03-08_East Group_ELI_F	67
10.5	0.5	East Group	2014-03-08	F	75	171.195	2	0.620047	0	691365	642455	0	1	0	2014-03-08_East Group_ELI_F	67
11	0.5	East Group	2014-03-08	F	78	170.29	3	0.620047	0	691325	642105	1	0	0	2014-03-08_East Group_ELI_F	67
11.003	0.003	East Group	2014-03-08	F	78	170.29	3	0.620047	0	691325	642105	1	0	0	2014-03-08_East Group_ELI_F	67
11.496	0.493	East Group	2014-03-08	F	71	169.475	3	0.620047	0	690965	642025	0	1	0	2014-03-08_East Group_ELI_F	67
11.5	0.004	East Group	2014-03-08	F	71	169.475	3	0.620047	0	690965	642025	0	0	1	2014-03-08_East Group_ELI_F	67
12	0.5	East Group	2014-03-08	F	64	169.565	6	0.620047	0	690735	642005	0	0	1	2014-03-08_East Group_ELI_F	67
12.499	0.499	East Group	2014-03-08	F	63	185.19	6	0.620047	0	690665	642185	1	0	0	2014-03-08_East Group_ELI_F	67
12.5	0.001	East Group	2014-03-08	F	63	185.19	6	0.620047	0	690665	642185	1	0	0	2014-03-08_East Group_ELI_F	67
13	0.5	East Group	2014-03-08	F	62	186.15	6	0.620047	0	690585	642235	0	1	0	2014-03-08_East Group_ELI_F	67
13.5	0.5	East Group	2014-03-08	F	60	184.23	6	0.620047	0	690665	642575	0	1	0	2014-03-08_East Group_ELI_F	67
13.502	0.002	East Group	2014-03-08	F	60	184.23	6	0.620047	0	690665	642575	0	1	0	2014-03-08_East Group_ELI_F	67
14	0.498	East Group	2014-03-08	F	33	177.5	2	0.620047	0	690885	643045	1	0	0	2014-03-08_East Group_ELI_F	67
11	0.004	East Group	2014-03-09	M	11	200.57	24	0.620047	0	690725	644235	0	1	0	2014-03-09_East Group_FRE_M	68
11.5	0.5	East Group	2014-03-09	M	11	196.73	7	0.620047	0	690615	644635	0	1	0	2014-03-09_East Group_FRE_M	68
11.999	0.499	East Group	2014-03-09	M	23	199.13	8	0.620047	0	690765	645215	0	0	1	2014-03-09_East Group_FRE_M	68
12	0.001	East Group	2014-03-09	M	23	199.13	8	0.620047	0	690765	645215	0	0	1	2014-03-09_East Group_FRE_M	68
12.5	0.5	East Group	2014-03-09	M	26	198.65	8	0.620047	0	690815	645215	1	0	0	2014-03-09_East Group_FRE_M	68
13	0.5	East Group	2014-03-09	M	25	200.57	12	0.620047	0	690805	645225	1	0	0	2014-03-09_East Group_FRE_M	68
13.002	0.002	East Group	2014-03-09	M	25	200.57	12	0.620047	0	690805	645225	1	0	0	2014-03-09_East Group_FRE_M	68
13.5	0.498	East Group	2014-03-09	M	27	206.34	12	0.620047	0	690845	645295	1	0	0	2014-03-09_East Group_FRE_M	68
14	0.5	East Group	2014-03-09	M	33	207.06	18	0.620047	0	690935	645295	0	0	1	2014-03-09_East Group_FRE_M	68
14.498	0.498	East Group	2014-03-09	M	61	198.65	7	0.620047	0	691355	645645	1	0	0	2014-03-09_East Group_FRE_M	68
14.5	0.002	East Group	2014-03-09	M	61	198.65	6	0.620047	0	691355	645645	1	0	0	2014-03-09_East Group_FRE_M	68
15	0.5	East Group	2014-03-09	M	63	201.77	18	0.620047	0	691395	645625	0	0	1	2014-03-09_East Group_FRE_M	68
16.5	1.5	East Group	2014-03-09	M	75	180.625	5	0.620047	0	691585	645245	0	0	1	2014-03-09_East Group_FRE_M	68
16.504	0.004	East Group	2014-03-09	M	75	180.625	5	0.620047	0	691585	645245	0	0	1	2014-03-09_East Group_FRE_M	68
16.997	0.493	East Group	2014-03-09	M	68	191.44	7	0.620047	0	691315	644885	1	0	0	2014-03-09_East Group_FRE_M	68
17	0.003	East Group	2014-03-09	M	68	191.44	7	0.620047	0	691315	644885	0	1	0	2014-03-09_East Group_FRE_M	68
17.5	0.5	East Group	2014-03-09	M	16	177.02	5	0.620047	0	690925	644405	1	0	0	2014-03-09_East Group_FRE_M	68
18	0.5	East Group	2014-03-09	M	16	177.98	5	0.620047	0	690925	644395	0	0	1	2014-03-09_East Group_FRE_M	68
18.5	0.5	East Group	2014-03-09	M	16	177.98	5	0.620047	0	690925	644395	0	0	1	2014-03-09_East Group_FRE_M	68
7.5	0.5	East Group	2014-03-10	F	15	194.8	7	0.620047	0	690805	644165	0	0	1	2014-03-10_East Group_GIA_F	69
7.502	0.002	East Group	2014-03-10	F	15	194.8	7	0.620047	0	690805	644165	0	0	1	2014-03-10_East Group_GIA_F	69
7.995	0.493	East Group	2014-03-10	F	15	194.8	10	0.620047	0	690805	644165	0	0	1	2014-03-10_East Group_GIA_F	69
8	0.005	East Group	2014-03-10	F	15	194.8	10	0.620047	0	690805	644165	0	0	1	2014-03-10_East Group_GIA_F	69
8.5	0.5	East Group	2014-03-10	F	16	189.28	5	0.620047	0	690915	644105	0	1	0	2014-03-10_East Group_GIA_F	69
12	3.5	East Group	2014-03-10	F	26	178.287	8	0.620047	0	690735	643565	1	0	0	2014-03-10_East Group_GIA_F	69
12.5	0.5	East Group	2014-03-10	F	27	189.52	8	0.620047	0	690695	643495	1	0	0	2014-03-10_East Group_GIA_F	69
13.5	1	East Group	2014-03-10	F	30	185.67	2	0.620047	0	690245	643265	0	1	0	2014-03-10_East Group_GIA_F	69
13.503	0.003	East Group	2014-03-10	F	30	185.67	2	0.620047	0	690245	643265	0	1	0	2014-03-10_East Group_GIA_F	69
13.996	0.493	East Group	2014-03-10	F	35	198.17	13	0.620047	0	689855	643225	0	0	1	2014-03-10_East Group_GIA_F	69
14	0.004	East Group	2014-03-10	F	35	198.17	13	0.620047	0	689855	643225	0	0	1	2014-03-10_East Group_GIA_F	69
14.5	0.5	East Group	2014-03-10	F	34	189.04	12	0.620047	0	689865	643205	0	0	1	2014-03-10_East Group_GIA_F	69
14.999	0.499	East Group	2014-03-10	F	35	190.96	10	0.620047	0	689855	643205	0	0	1	2014-03-10_East Group_GIA_F	69
15	0.001	East Group	2014-03-10	F	35	190.96	10	0.620047	0	689855	643205	0	0	1	2014-03-10_East Group_GIA_F	69
15.497	0.497	East Group	2014-03-10	M	52	189.52	9	0.620047	0	689345	643085	0	1	0	2014-03-10_East Group_POS_M	69
15.5	0.003	East Group	2014-03-10	F	34	188.8	4	0.620047	0	689875	643205	0	0	1	2014-03-10_East Group_GIA_F	69
16	0.5	East Group	2014-03-10	F	34	196.49	4	0.620047	0	689885	643185	0	0	1	2014-03-10_East Group_GIA_F	69
16.002	0.002	East Group	2014-03-10	F	34	196.49	4	0.620047	0	689885	643185	0	0	1	2014-03-10_East Group_GIA_F	69
16.495	0.493	East Group	2014-03-10	F	35	190.96	4	0.620047	0	689855	643205	0	0	1	2014-03-10_East Group_GIA_F	69
16.5	0.005	East Group	2014-03-10	M	81	194.08	9	0.620047	0	688865	643665	0	0	1	2014-03-10_East Group_POS_M	69
17	0.5	East Group	2014-03-10	F	57	203.46	2	0.620047	0	689705	642655	0	0	1	2014-03-10_East Group_GIA_F	69
17.005	0.005	East Group	2014-03-10	F	57	203.46	2	0.620047	0	689705	642655	0	0	1	2014-03-10_East Group_GIA_F	69
17.498	0.493	East Group	2014-03-10	F	49	188.32	3	0.620047	0	689835	642675	1	0	0	2014-03-10_East Group_GIA_F	69
17.5	0.002	East Group	2014-03-10	F	49	188.32	3	0.620047	0	689835	642675	1	0	0	2014-03-10_East Group_GIA_F	69
17.503	0.003	East Group	2014-03-10	M	86	187.59	4	0.620047	0	688815	643725	0	0	1	2014-03-10_East Group_POS_M	69
17.996	0.493	East Group	2014-03-10	M	88	187.835	2	0.620047	0	688765	643905	0	1	0	2014-03-10_East Group_POS_M	69
18	0.004	East Group	2014-03-10	F	45	189.52	4	0.620047	0	690255	642715	0	0	1	2014-03-10_East Group_GIA_F	69
7.999	1.003	East Group	2014-03-11	M	16	190.77	9	0.620047	2	690815	644165	0	0	1	2014-03-11_East Group_FRE_M	70
8.5	0.501	East Group	2014-03-11	M	16	196.49	9	0.620047	2	690875	644175	1	0	0	2014-03-11_East Group_FRE_M	70
9.002	0.502	East Group	2014-03-11	M	30	195.77	4	0.620047	2	691435	644095	1	0	0	2014-03-11_East Group_FRE_M	70
10.498	1.496	East Group	2014-03-11	M	77	160.2	6	0.620047	2	692165	644085	1	0	0	2014-03-11_East Group_FRE_M	70
11	0.502	East Group	2014-03-11	M	76	160.2	9	0.620047	2	692165	644085	0	1	0	2014-03-11_East Group_FRE_M	70
11.5	0.5	East Group	2014-03-11	M	91	169.09	9	0.620047	2	692415	644465	1	0	0	2014-03-11_East Group_FRE_M	70
11.501	0.001	East Group	2014-03-11	M	91	169.09	9	0.620047	2	692415	644465	0	1	0	2014-03-11_East Group_FRE_M	70
12.5	0.999	East Group	2014-03-11	M	92	208.74	5	0.620047	2	692185	645405	1	0	0	2014-03-11_East Group_FRE_M	70
12.504	0.004	East Group	2014-03-11	M	92	202.01	5	0.620047	2	692185	645415	1	0	0	2014-03-11_East Group_FRE_M	70
12.997	0.493	East Group	2014-03-11	M	85	172.69	5	0.620047	2	691775	645315	0	1	0	2014-03-11_East Group_FRE_M	70
14	1.003	East Group	2014-03-11	M	76	197.69	2	0.620047	2	691615	645295	0	1	0	2014-03-11_East Group_FRE_M	70
14.5	0.5	East Group	2014-03-11	M	62	197.69	2	0.620047	2	691295	645225	1	0	0	2014-03-11_East Group_FRE_M	70
15.003	0.503	East Group	2014-03-11	M	25	197.21	2	0.620047	2	690795	645215	0	0	1	2014-03-11_East Group_FRE_M	70
15.496	0.493	East Group	2014-03-11	M	27	202.01	2	0.620047	2	690765	645035	0	0	1	2014-03-11_East Group_FRE_M	70
16	0.504	East Group	2014-03-11	M	19	195.69	2	0.620047	2	690715	644785	0	1	0	2014-03-11_East Group_FRE_M	70
16.499	0.499	East Group	2014-03-11	M	14	206.34	2	0.620047	2	690695	644655	0	0	1	2014-03-11_East Group_FRE_M	70
17.995	1.496	East Group	2014-03-11	M	14	206.34	20	0.620047	2	690695	644655	0	0	1	2014-03-11_East Group_FRE_M	70
18.505	0.51	East Group	2014-03-11	M	14	190.72	20	0.620047	2	690705	644655	0	0	1	2014-03-11_East Group_FRE_M	70
7.5	0.505	East Group	2014-03-12	M	13	175.58	11	0.620047	2	690795	644455	0	0	1	2014-03-12_East Group_FRE_M	71
7.501	0.001	East Group	2014-03-12	M	13	175.58	11	0.620047	2	690795	644455	0	0	1	2014-03-12_East Group_FRE_M	71
8	0.499	East Group	2014-03-12	M	16	190.77	24	0.620047	2	690815	644165	0	0	1	2014-03-12_East Group_FRE_M	71
8.5	0.5	East Group	2014-03-12	M	15	190.48	24	0.620047	2	690775	644145	1	0	0	2014-03-12_East Group_FRE_M	71
8.504	0.004	East Group	2014-03-12	M	15	190.48	24	0.620047	2	690775	644145	1	0	0	2014-03-12_East Group_FRE_M	71
8.997	0.493	East Group	2014-03-12	M	16	170.05	24	0.620047	2	690655	643945	1	0	0	2014-03-12_East Group_FRE_M	71
9	0.003	East Group	2014-03-12	M	16	170.05	5	0.620047	2	690655	643945	1	0	0	2014-03-12_East Group_FRE_M	71
9.5	0.5	East Group	2014-03-12	M	26	178.46	7	0.620047	2	690515	643705	1	0	0	2014-03-12_East Group_FRE_M	71
10	0.5	East Group	2014-03-12	M	28	162.12	9	0.620047	2	690485	643565	1	0	0	2014-03-12_East Group_FRE_M	71
10.004	0.004	East Group	2014-03-12	M	30	184.23	2	0.620047	2	690215	643305	0	1	0	2014-03-12_East Group_ATH_M	71
10.497	0.493	East Group	2014-03-12	M	34	190	18	0.620047	2	689885	643205	0	1	0	2014-03-12_East Group_ATH_M	71
10.5	0.003	East Group	2014-03-12	M	34	190	18	0.620047	2	689885	643205	0	1	0	2014-03-12_East Group_ATH_M	71
11	0.5	East Group	2014-03-12	M	34	197.69	24	0.620047	2	689875	643175	1	0	0	2014-03-12_East Group_FRE_M	71
11.003	0.003	East Group	2014-03-12	M	34	197.69	24	0.620047	2	689875	643175	1	0	0	2014-03-12_East Group_FRE_M	71
11.496	0.493	East Group	2014-03-12	M	46	182.79	10	0.620047	2	689715	642885	0	0	1	2014-03-12_East Group_FRE_M	71
11.5	0.004	East Group	2014-03-12	M	53	184.23	1	0.620047	2	689585	642855	0	0	1	2014-03-12_East Group_ATH_M	71
12	0.5	East Group	2014-03-12	M	55	189.995	3	0.620047	2	689685	642705	0	1	0	2014-03-12_East Group_FRE_M	71
12.499	0.499	East Group	2014-03-12	M	60	187.355	3	0.620047	2	689925	642395	1	0	0	2014-03-12_East Group_FRE_M	71
12.5	0.001	East Group	2014-03-12	M	60	187.355	3	0.620047	2	689925	642395	1	0	0	2014-03-12_East Group_FRE_M	71
12.503	0.003	East Group	2014-03-12	M	56	190	18	0.620047	2	689635	642755	1	0	0	2014-03-12_East Group_ATH_M	71
13.999	1.496	East Group	2014-03-12	M	59	190	8	0.620047	2	689925	642405	1	0	0	2014-03-12_East Group_ATH_M	71
14.5	0.501	East Group	2014-03-12	M	47	190.96	4	0.620047	2	690145	642595	1	0	0	2014-03-12_East Group_FRE_M	71
14.998	0.498	East Group	2014-03-12	M	45	189.04	6	0.620047	2	690315	642715	1	0	0	2014-03-12_East Group_FRE_M	71
15	0.002	East Group	2014-03-12	M	45	189.04	6	0.620047	2	690315	642715	1	0	0	2014-03-12_East Group_FRE_M	71
15.5	0.5	East Group	2014-03-12	M	46	179.42	11	0.620047	2	690315	642695	0	0	1	2014-03-12_East Group_FRE_M	71
16	0.5	East Group	2014-03-12	M	46	187.59	13	0.620047	2	690305	642695	0	0	1	2014-03-12_East Group_FRE_M	71
16.001	0.001	East Group	2014-03-12	M	46	187.59	13	0.620047	2	690305	642695	0	0	1	2014-03-12_East Group_FRE_M	71
16.5	0.499	East Group	2014-03-12	M	41	172.21	10	0.620047	2	690835	642915	1	0	0	2014-03-12_East Group_FRE_M	71
18.504	2.004	East Group	2014-03-12	F	27	184.23	19	0.620047	2	690905	643335	0	0	1	2014-03-12_East Group_IND_F	71
7.5	0.5	East Group	2014-03-13	M	44	180.865	1	0.620047	2	690835	642875	1	0	0	2014-03-13_East Group_ATH_M	72
7.501	0.001	East Group	2014-03-13	M	44	180.865	1	0.620047	2	690835	642875	1	0	0	2014-03-13_East Group_ATH_M	72
8	0.499	East Group	2014-03-13	M	30	190.96	2	0.620047	2	691025	643075	1	0	0	2014-03-13_East Group_ATH_M	72
8.002	0.002	East Group	2014-03-13	F	27	176.06	14	0.620047	2	690795	643365	0	1	0	2014-03-13_East Group_RWE_F	72
8.5	0.498	East Group	2014-03-13	M	20	186.63	1	0.620047	2	691125	643435	1	0	0	2014-03-13_East Group_ATH_M	72
8.504	0.004	East Group	2014-03-13	M	20	186.63	1	0.620047	2	691125	643435	1	0	0	2014-03-13_East Group_ATH_M	72
8.997	0.493	East Group	2014-03-13	M	16	190	1	0.620047	2	690915	643815	0	1	0	2014-03-13_East Group_ATH_M	72
9	0.003	East Group	2014-03-13	M	16	190	4	0.620047	2	690915	643815	0	1	0	2014-03-13_East Group_ATH_M	72
9.5	0.5	East Group	2014-03-13	M	15	191.68	16	0.620047	2	690775	644165	0	0	1	2014-03-13_East Group_ATH_M	72
10	0.5	East Group	2014-03-13	M	14	199.85	16	0.620047	2	690765	644175	0	0	1	2014-03-13_East Group_ATH_M	72
10.5	0.5	East Group	2014-03-13	M	13	199.61	2	0.620047	2	690835	644255	0	1	0	2014-03-13_East Group_ATH_M	72
11.003	0.503	East Group	2014-03-13	M	40	190.48	14	0.620047	2	690905	644955	1	0	0	2014-03-13_East Group_ATH_M	72
11.496	0.493	East Group	2014-03-13	M	24	194.8	14	0.620047	2	690775	645215	1	0	0	2014-03-13_East Group_ATH_M	72
11.5	0.004	East Group	2014-03-13	M	24	194.8	14	0.620047	2	690775	645215	1	0	0	2014-03-13_East Group_ATH_M	72
12	0.5	East Group	2014-03-13	M	24	195.28	14	0.620047	2	690785	645235	1	0	0	2014-03-13_East Group_ATH_M	72
12.499	0.499	East Group	2014-03-13	M	23	197.93	14	0.620047	2	690785	645245	1	0	0	2014-03-13_East Group_ATH_M	72
12.5	0.001	East Group	2014-03-13	M	23	197.93	14	0.620047	2	690785	645245	1	0	0	2014-03-13_East Group_ATH_M	72
13	0.5	East Group	2014-03-13	M	20	197.21	4	0.620047	2	690775	645385	0	1	0	2014-03-13_East Group_ATH_M	72
13.5	0.5	East Group	2014-03-13	M	15	204.9	6	0.620047	2	690695	645365	1	0	0	2014-03-13_East Group_ATH_M	72
13.502	0.002	East Group	2014-03-13	M	15	204.9	6	0.620047	2	690695	645365	1	0	0	2014-03-13_East Group_ATH_M	72
14	0.498	East Group	2014-03-13	M	13	200.81	5	0.620047	2	690385	645325	0	0	1	2014-03-13_East Group_ATH_M	72
14.5	0.5	East Group	2014-03-13	M	14	202.01	5	0.620047	2	690315	645305	1	0	0	2014-03-13_East Group_ATH_M	72
14.998	0.498	East Group	2014-03-13	M	14	207.3	5	0.620047	2	690325	645325	1	0	0	2014-03-13_East Group_ATH_M	72
15	0.002	East Group	2014-03-13	M	14	207.3	5	0.620047	2	690325	645325	1	0	0	2014-03-13_East Group_ATH_M	72
15.499	0.499	East Group	2014-03-13	F	19	197.445	4	0.620047	2	690665	645045	1	0	0	2014-03-13_East Group_RWE_F	72
15.5	0.001	East Group	2014-03-13	F	19	197.445	4	0.620047	2	690665	645045	1	0	0	2014-03-13_East Group_RWE_F	72
7.999	0.499	East Group	2014-03-14	M	20	201.05	16	0.620047	0	690225	644585	0	0	1	2014-03-14_East Group_RIC_M	73
9.002	1.003	East Group	2014-03-14	M	20	201.05	17	0.620047	0	690225	644585	0	1	0	2014-03-14_East Group_RIC_M	73
10.498	1.496	East Group	2014-03-14	M	31	179.42	2	0.620047	0	689865	644545	1	0	0	2014-03-14_East Group_ATH_M	73
10.499	0.001	East Group	2014-03-14	F	31	176.54	4	0.620047	0	689825	644505	0	1	0	2014-03-14_East Group_FAT_F	73
10.5	0.001	East Group	2014-03-14	F	31	176.54	4	0.620047	0	689825	644505	0	1	0	2014-03-14_East Group_FAT_F	73
11	0.5	East Group	2014-03-14	F	31	190.48	1	0.620047	0	689765	644715	0	0	1	2014-03-14_East Group_FAT_F	73
11.5	0.5	East Group	2014-03-14	F	31	177.02	1	0.620047	0	689685	644605	0	1	0	2014-03-14_East Group_FAT_F	73
11.501	0.001	East Group	2014-03-14	M	31	177.02	3	0.620047	0	689835	644575	1	0	0	2014-03-14_East Group_ATH_M	73
11.502	0.001	East Group	2014-03-14	F	31	177.02	1	0.620047	0	689685	644605	0	1	0	2014-03-14_East Group_FAT_F	73
12	0.498	East Group	2014-03-14	F	31	180.38	2	0.620047	0	689725	644455	0	0	1	2014-03-14_East Group_FAT_F	73
12.504	0.504	East Group	2014-03-14	M	31	182.31	3	0.620047	0	689715	644555	0	1	0	2014-03-14_East Group_ATH_M	73
12.997	0.493	East Group	2014-03-14	M	32	177.5	13	0.620047	0	689725	644355	0	0	1	2014-03-14_East Group_ATH_M	73
13.5	0.503	East Group	2014-03-14	M	32	190.48	6	0.620047	0	689755	644335	0	0	1	2014-03-14_East Group_ATH_M	73
14	0.5	East Group	2014-03-14	F	26	197.21	8	0.620047	0	689875	644295	0	0	1	2014-03-14_East Group_FAT_F	73
14.001	0.001	East Group	2014-03-14	F	26	197.21	8	0.620047	0	689875	644295	0	0	1	2014-03-14_East Group_FAT_F	73
14.5	0.499	East Group	2014-03-14	F	21	201.05	11	0.620047	0	689985	644345	0	0	1	2014-03-14_East Group_FAT_F	73
15	0.5	East Group	2014-03-14	F	19	192.4	4	0.620047	0	690045	644335	0	1	0	2014-03-14_East Group_FAT_F	73
15.004	0.004	East Group	2014-03-14	F	19	192.4	4	0.620047	0	690045	644335	0	1	0	2014-03-14_East Group_FAT_F	73
15.497	0.493	East Group	2014-03-14	F	15	197.21	4	0.620047	0	690165	644325	0	1	0	2014-03-14_East Group_FAT_F	73
15.5	0.003	East Group	2014-03-14	F	15	197.21	4	0.620047	0	690165	644325	0	0	1	2014-03-14_East Group_FAT_F	73
16	0.5	East Group	2014-03-14	F	10	184.71	2	0.620047	0	690505	644205	0	1	0	2014-03-14_East Group_FAT_F	73
16.5	0.5	East Group	2014-03-14	F	16	191.92	2	0.620047	0	690825	644165	0	0	1	2014-03-14_East Group_FAT_F	73
17	0.5	East Group	2014-03-14	F	14	194.8	2	0.620047	0	690805	644205	0	0	1	2014-03-14_East Group_FAT_F	73
17.5	0.5	East Group	2014-03-14	F	15	191.68	1	0.620047	0	690825	644185	0	0	1	2014-03-14_East Group_FAT_F	73
17.503	0.003	East Group	2014-03-14	F	15	191.68	1	0.620047	0	690825	644185	0	0	1	2014-03-14_East Group_FAT_F	73
17.996	0.493	East Group	2014-03-14	F	14	178.46	1	0.620047	0	690795	644465	0	1	0	2014-03-14_East Group_FAT_F	73
8	0.504	East Group	2014-03-15	M	16	179.66	5	0.620047	0	690985	644215	1	0	0	2014-03-15_East Group_WIL_M	74
[truncated: 40,386 more rows]
