# Supplementary material for: Chimpanzees make tactical use of high elevation in territorial contexts
Source: PLoS Biol. 2023 Nov 2;21(11):e3002350. doi: 10.1371/journal.pbio.3002350 (PMC10621857; doi:10.1371/journal.pbio.3002350)
Supplement: S3 Data — (XLSX) [file pbio.3002350.s017.xlsx]

## Sheet: S3 Data approach_data_high_low_
group	location_ID	kernel	elevation	new_date	distance to centre	target	target_sex	time start	own movement	nb_hills_passed_before	nb_hills_passed_after	distance to rivals	adult party size	neighb adult party size	relative_dist_centre	approach rivals	time spent	X party departure	Y party departure
S	hillE77	100	237.1	2015-12-01	4385.39	KUB-WOO	M	10.62	1	1	3	124.446	15	17	0.154419	0	32	688878	644743
S	hill27	100	233.74	2015-12-01	4121.28	KUB-WOO	M	10.95	0	2	2	322.017	1	4	0.145119	0	24	688665	644657
S	LS9	100	177.79	2014-06-01	3636.6	WOO	M	13.01	1	1	5	377.518	7	12.04	0.0993907	1	44.16	689366	643140
S	hill34	75	231.33	1/18/2015	5967.8	IBR	M	10.5	1	1	3	592.938	6.65	15.89	0.210139	1	11	688596	643526
S	LS8	100	173.55	2014-06-01	3199.64	WOO	M	11.51	1	1	5	841.332	6.02	10.74	0.0874483	1	73.98	689099	642628
E	LE36	54	180	2015-07-05	2042.05	WAN	F	10.23	0	0	0	893.767	1	4.86	0.0608707	0	172.38	689108	643163
S	hill46	97	241.91	1/18/2015	3534.37	IBR-KIN	M	12.83	0	3	1	914.577	2.28	5.85	0.124453	0	70	688304	644107
S	hill10	88	230.85	2015-06-05	2655.42	IBR	M	11.48	0	1	0	961.673	2.66	2	0.093503	0	25	688220	642955
S	LS7	91	172.78	2014-06-01	2842.04	WOO	M	10.83	1	1	5	1041.94	2.77	10	0.077675	1	12	688702	642518
S	hill41	87	239.51	2015-07-05	2392.91	JAC-SHO	M	11.03	1	1	1	1218.32	6.22	1	0.0842597	1	4	687957	642854
S	LS121	88	175.07	2015-07-05	2779.79	SHO	M	12.73	1	2	2	1299.73	1.52	1	0.0978824	1	48.72	688509	642482
E	hillE56	83	233.74	2015-06-05	2526.64	YEH	F	6.88	1	0	0	1443.29	2	3	0.0753154	1	6	688665	643348
S	LS160	51	173.6	2016-04-04	2360.96	LUC	F	8.47	1	0	0	1517.15	7.58	13.5	0.086652	0	151.08	687813	641367
S	hill31	53	235.18	4/14/2016	2550.51	BAL	F	13.55	1	1	0	1548.71	2.57	9.9	0.0936088	0	23	687904	641525
E	LE68	86	178	2016-04-04	2765.05	POS	M	12.15	1	0	1	1556.63	15	9.37	0.0876753	0	68.76	688474	642601
S	hill23	89	233.495	2014-08-01	2537.01	JUL	F	11.28	1	1	5	1583.3	1	3.5	0.0693382	0	19	688306	642786
S	hill42	69	240.47	4/14/2016	2521.64	BAL	F	13.18	1	0	1	1590.52	3	2	0.0925492	1	92	687919	641304
S	LS166	52	171.8	4/14/2016	2499.23	BAL	F	14.27	1	0	4	1627.24	2.18	11.96	0.0917266	0	46.74	687903	641529
S	LS18	85	177.79	2/13/2014	2491.24	IBR	M	11.22	0	2	2	1641.5	1.14	5.03	0.0680873	0	10.5	688386	642041
S	LS17	87	170.32	2/13/2014	2695.87	IBR	M	10.43	0	2	2	1644.3	3	7	0.07368	0	5.88	688572	642385
S	hill45	49	240.945	1/23/2015	2846.03	KUB	M	17.23	1	0	0	1683.83	9	10.3	0.100215	1	24	687495	643934
S	LS161	47	175.16	4/14/2016	2506.52	BAL	F	12.07	1	0	4	1744.22	2	2.62	0.0919945	1	61.44	687967	641128
E	LE6	73	179.9	2014-05-04	2693.05	FRE	M	7.68	1	0	0	1757.77	7	8	0.0920843	0	13.86	688827	642598
S	LS19	83	177.19	2/13/2014	2405.44	IBR	M	11.769	0	2	2	1760.15	2	7	0.0657422	0	19.38	688344	641819
E	LE18	88	177.5	2014-11-09	2809.75	WAN	F	10.43	1	0	1	1796.53	7.46	2	0.0960748	1	11.4	688846	642142
S	LS22	86	177.5	2/18/2014	2144.59	SHO	M	14.688	1	0	1	1801.01	3	6.52	0.0586131	0	28.56	687934	642709
E	hill34	89	236.62	2016-05-01	2756.09	RIC	M	12.9	1	0	1	1818.94	6.45	3.2	0.0873911	1	38	688523	642966
S	LS61	52	176.06	4/14/2016	2473.86	RAP	F	11.676	1	1	0	1821.56	5.93	4.17	0.0907957	1	95.88	687874	641077
S	LS152	100	170.9	5/29/2015	3362.88	KUB	M	10.33	0	1	0	1835.52	11	3.77	0.118414	0	121.38	689206	641584
S	LS151	100	178	5/29/2015	3297.37	KUB	M	8.7	0	1	0	1836.82	11	8.1	0.116108	0	92.7	689164	641647
E	hillE55	57	280.84	2014-12-12	3565.19	IND-BEA	F	14.93	1	0	1	1841.75	12	2	0.121906	0	7	688573	645290
S	LS150	100	178.46	5/29/2015	3236.24	KUB	M	7.83	1	1	0	1847.42	4.59	8	0.113955	0	15.36	689088	641764
S	hill44	83	240.686	2014-02-02	2707.7	JAC	M	13.52	1	1	2	1896.72	1	12	0.0740034	0	7	687955	643748
E	LE45	89	173.23	2015-06-12	2931.29	FRE	M	10.32	0	0	1	1911.76	10	2.9	0.0873774	0	30.18	688416	642588
S	hill8	53	230.37	2014-08-04	2035.02	WOO	M	14.43	1	1	0	1930.78	8.59	7.57	0.0556185	0	62	687949	641590
E	LE7	74	175.7	2014-05-04	2536.13	FRE	M	8.1	0	0	0	1931.89	7	7.44	0.0867188	1	14.16	688995	642630
S	LS38	100	174.53	2014-05-04	3323.02	SHO	M	8.25	1	0	1	1947.55	9	7	0.0908205	0	25.98	689009	640679
E	LE50	77	165.6	2016-05-01	2347.08	RIC	M	11.07	1	0	0	1984.87	12	5	0.0744224	1	7.5	688940	642505
S	LS24	83	179.14	2/28/2014	2158.34	KUB	M	10.228	1	0	0	1987.52	8	14.55	0.0589889	1	45.72	688045	642299
E	LE17	88	177.8	2014-11-09	2483.92	WAN	F	9.93	1	0	1	2050.15	16	2	0.0849337	1	13.86	689124	642273
S	LS21	85	165.96	2/18/2014	1946.95	SHO	M	13.6	1	0	1	2050.9	3	6	0.0532116	1	5.1	687771	642550
S	LS13	99	172.57	1/28/2014	3536.24	SUM	F	13.015	1	1	1	2071.89	6.33	3.65	0.0966478	0	4.08	688845	644004
S	LS161	47	175.16	2016-04-04	2506.52	SUM	F	14.73	1	0	0	2085.55	2	16	0.0919945	0	38.22	687655	641135
S	LS108	98	179.75	2014-06-12	3403.5	MBE	F	12.17	1	1	3	2118.57	15	3	0.09302	1	10.74	688423	644273
E	hillE76	63	234.22	4/14/2016	2315.78	POS-RIC-WIL-GIA-EOL	M	10.47	1	0	0	2143.31	5	14.92	0.0734298	1	6	688742	642857
E	LE12	67	166.3	2014-08-04	2188.02	FAT	F	10.74	1	0	0	2147.01	5.26	13.78	0.0748159	1	18.96	689300	642799
E	LE10	52	179.5	2014-08-04	2109.36	ELI	F	12.83	1	0	0	2165.09	5	11	0.0721261	1	5.58	689334	643195
E	hillE26	37	231.575	7/20/2014	3334.05	FAT	F	12.53	1	0	2	2165.26	3	3	0.114002	1	486	688911	645408
S	hill11	32	230.85	9/14/2014	2329.78	PEM	F	13.33	1	1	0	2169.92	11	1	0.0636745	1	46	687463	644054
S	LS47	44	174.375	2014-08-04	1817.22	KIN	F	10.597	1	0	0	2175.96	15	6.33	0.0496658	1	10.2	687652	641420
S	LS14	100	173.65	1/28/2014	3473.58	IBR	M	13.31	1	0	1	2179.74	3	3.72	0.0949353	0	6.78	688803	643904
E	LE9	66	179.7	2014-08-04	2127.38	FRE	M	10.7	1	0	0	2186.63	9	13.5	0.0727422	1	7.74	689339	642810
E	hillE89	32	245.995	1/17/2014	2892.56	GIA-EOL	M	7.6	1	0	0	2193.55	4.73	3.08	0.0989064	0	45	689135	644916
S	LS125	92	178.18	5/18/2015	2992.16	KIN	F	17.546	1	2	0	2197.33	19	2.5	0.105361	1	14.28	688732	642456
S	LS185	85	172.9	6/29/2016	2986.45	TOU	F	12.93	1	0	0	2217.29	1	2.07	0.109609	0	9.6	688060	642466
S	hill46	97	241.91	1/28/2014	3270.6	IBR-SUM	M	11.15	1	1	2	2233.07	6.26	7.5	0.0893878	0	12	688317	644090
S	hill12	63	230.85	2014-06-01	2578.88	WOO	M	16.12	0	4	1	2292.8	2	4	0.0704826	0	2	687726	643806
E	LE11	53	180	2014-08-04	2263.6	ELI	F	15.72	0	0	0	2319.43	6	2.16	0.0774	0	13.74	689211	643264
E	LE8	53	179.7	2014-07-04	2257.63	IND	F	6.46	0	0	0	2319.66	7.19	9.11	0.0771961	1	55.08	689195	643109
S	hill29	97	234.22	1/28/2014	3103.15	IBR-SUM	M	11.58	1	1	1	2322.31	8	4.5	0.0848112	1	25	688415	643926
S	LS120	49	177.57	4/14/2016	2520.43	BAL	F	9.65	1	0	4	2323.44	14	4.89	0.0925049	1	49.8	687952	640773
E	LE2	37	176.367	1/17/2014	2513.58	GIA	F	8.4	0	0	0	2337.74	3	3	0.0859478	1	5.94	689379	644631
E	hillE2	37	230.135	12/29/2013	3388.87	IND	F	18.4	0	6	0	2339.63	15	3.66	0.106095	0	49	688918	645443
S	hill47	58	243.1	2014-06-01	2536.8	WOO	M	16.18	0	5	0	2348.29	2.66	4	0.0693323	0	16	687670	643814
E	hillE106	32	252.96	1/28/2014	2994.92	ATH-MAI-ATH	M	8.37	1	0	1	2349.03	3	6	0.102406	0	15	689377	645421
E	LE35	53	175.3	2015-01-05	1967.6	WIL	M	7.15	1	0	0	2356.33	3	4.68	0.0586512	1	19.56	689207	643172
E	hillE3	73	230.37	2014-06-04	2537.96	FRE-GROUP-WIL	M	15.27	1	0	0	2363.02	12	3	0.0867814	1	4	688989	643915
E	hillE73	37	234.22	2014-12-12	3433.85	IND-POL	F	15.83	0	1	0	2371.35	12.44	3	0.117415	0	13	688876	645488
S	hill41	87	239.51	2015-04-07	2392.91	SUM	F	10.43	1	0	2	2390.78	1	9.5	0.0842597	0	129	687920	642844
S	LS153	97	178.34	5/29/2015	2885.12	KUB	M	13.68	0	1	0	2394.88	11	6.38	0.101591	0	34.62	688693	641060
E	hillE2	37	230.135	2014-03-01	3388.87	MON	F	8.15	1	0	0	2402.57	3	3.81	0.115877	0	114	688904	645451
S	LS85	45	177.71	4/14/2016	2158.96	IBR	M	16.15	0	0	0	2405.7	4.2	5.18	0.0792381	0	14.76	687534	641468
E	hillE89	32	245.995	2015-06-03	2286.49	BEA	M	8.83	1	0	0	2409.86	7	3	0.0681569	1	4	689107	644895
E	LE25	33	178.94	2015-06-03	2334.87	ATH	M	7.69	1	0	1	2411.4	9	3	0.0695989	1	18.12	689132	645047
S	LS39	98	165.48	2014-05-04	3075.83	SHO	M	9.57	0	0	1	2414.59	6	7.65	0.0840645	1	23.28	688626	640515
S	hill44	83	240.686	2015-12-01	2969.87	WOO	M	8.7	1	0	4	2440.25	6.34	1	0.104576	1	14	687933	643748
S	hill45	49	240.945	1/28/2014	2550.02	SUM	F	8.38	1	0	2	2443.13	8	3	0.0696937	1	19	687520	643979
S	LS162	52	176.35	2016-04-04	2050.73	SUM	F	16.43	1	0	0	2468.92	2	16	0.075266	1	23.94	687471	641343
E	LE43	94	179.7	2015-06-12	2790.54	FRE	M	8.03	1	0	1	2477.22	6.5	2	0.0831821	1	56.4	688847	642032
S	hill32	90	236.14	8/30/2014	2943.74	KUB-IBR	M	6.65	0	0	1	2482.41	5	1	0.0804543	0	135	688578	643100
S	hillE13	91	230.37	2014-01-03	3842.6	ISH-SHO-SUM-KUB	M	14.3	1	1	11	2486.55	7	2.98	0.105021	1	55	688019	645211
S	hill1	54	230.13	12/31/2014	2646.99	SHO-IBR	M	7.37	1	1	0	2488.12	9	12	0.072344	0	52	687431	644142
S	LS10	83	173.175	2014-08-01	2330.15	JUL	F	14.387	0	2	1	2542.3	1	11	0.0636847	0	5.1	688233	642092
S	LS50	43	179.42	2016-04-04	2237.24	LUC	F	8.013	1	0	0	2556.3	12	11	0.0821114	1	9.18	687645	641416
E	hillE8	58	230.37	2014-05-12	3588.65	FRE	M	13.62	1	0	2	2557.15	5	5.97	0.122708	1	33	689083	645835
S	LS45	83	178.94	2014-06-04	2343.02	SUM	F	14.07	0	0	0	2566.17	3	5.6	0.0640362	0	33.78	688236	642128
S	hill32	90	236.14	2/17/2016	3800.4	SOL-IBR	M	7.92	1	1	1	2569.08	10.6	4.97	0.139482	0	57	688584	643209
S	LS26	71	174.14	3/22/2014	2687.71	SHO	M	7.49	0	0	1	2578.63	8	3.71	0.073457	0	21	688290	640722
S	hill11	32	230.85	1/28/2014	2329.78	IBR	M	7.45	1	0	1	2589.72	4.55	3.26	0.0636745	1	8	687479	643754
S	hill12	63	230.85	2014-02-02	2578.88	JAC	M	14	0	2	1	2603.27	2	12	0.0704826	0	4	687739	643834
S	hill34	89	236.62	8/30/2014	2690.58	IBR	M	15.83	1	1	0	2614.95	5	1	0.0735354	0	14	688468	642918
S	hill7	93	230.37	2015-04-03	3617.23	WOO	M	16.83	1	0	1	2618.63	12	11	0.127371	0	114	687632	644804
S	hill16	36	231.33	2016-05-01	3074.15	KIN	F	9.53	0	0	0	2627.63	3	8	0.112828	0	5	687386	643370
E	hillE4	45	230.61	1/20/2015	2867.59	RIC	M	8.85	1	2	4	2649.99	17	4	0.0854787	0	43	688729	645499
S	hill30	42	234.94	1/24/2015	2839.24	SHO-JUL	M	6.67	0	2	0	2667.15	3.88	4	0.0999759	0	27	687417	644045
E	LE26	62	175.58	2015-10-03	2139.79	FAT	F	7.62	0	0	0	2670.14	17	10.62	0.0637839	1	2.94	689126	642921
E	LE52	69	178.14	2016-09-01	3397.76	CHA	F	13.08	0	4	0	2673.54	6	5.59	0.107738	0	10.02	689020	645983
E	hillE36	68	231.81	2016-09-01	3408.53	CHA-REP	F	12.93	1	5	0	2673.54	6	5.04	0.108079	0	20	689020	645983
S	LS26	71	174.14	3/22/2014	2687.71	SHO	M	6.547	0	0	1	2674.53	8	3.5	0.073457	1	6.18	688290	640782
E	hillE48	86	234.7	1/23/2015	3412.22	RWE-BEA	F	11.53	1	0	2	2677.08	16	3.75	0.101713	1	12	688171	645584
S	LS11	71	174.797	2014-08-01	2136.05	JUL	F	15.28	0	2	1	2685.89	1	11	0.0583797	0	18.84	688039	641877
S	LS122	42	180	2015-07-05	2021.76	PEM	F	15.715	1	0	0	2687.54	4	1	0.0711908	1	51	687727	640876
S	hill47	58	243.1	2014-02-02	2536.8	JAC	M	14.13	0	3	0	2702.2	2	12	0.0693323	0	19	687661	643815
S	LS171	40	178.9	6/19/2016	2292.75	KIN	F	15.32	1	1	0	2717.56	4	2.15	0.0841487	1	81	687742	640908
S	LS105	87	167.35	7/26/2014	2589.26	IBR	M	6.681	0	0	1	2746.21	2	2	0.0707664	0	19.38	688370	642559
E	hillE98	61	234.215	2/24/2016	2059.18	FAT	F	14.98	1	0	1	2750.6	6	1.93	0.0652934	0	4	689366	644311
E	LE71	99	170.9	2016-06-06	3188.85	WIL	M	10.73	1	0	1	2764.43	13.83	4	0.101114	0	7.44	688364	641771
S	LS46	45	175.58	2014-08-04	1533.96	KIN	F	8.064	1	0	0	2784.54	8.71	7.99	0.0419242	1	57.12	687398	641707
S	hill41	87	239.51	2015-01-02	2392.91	WOO	M	8.58	1	0	3	2785.94	7	2.66	0.0842597	1	5	687884	642816
S	LS15	84	177.57	6/29/2016	2909.17	TOU	F	13.47	0	0	0	2793.57	1	4	0.106772	0	16.98	687994	642397
E	hillE89	32	245.995	2015-10-02	2286.49	ATH-FAT	M	11.43	1	0	0	2810	8.04	7.22	0.0681569	0	7	689049	644820
E	hillE78	37	234.94	2015-08-05	2643.68	IND	F	7.78	1	1	2	2818.06	2	7	0.0788042	0	3	688859	645301
S	hill23	89	233.495	2014-02-07	2537.01	JUL	F	15.4	1	2	0	2822.39	11.54	7	0.0693382	1	68	688282	642858
E	hill27	64	234.22	6/28/2015	2514.65	WAN	F	9.65	0	0	2	2857.7	1	1	0.074958	1	2	688757	644671
E	LE72	100	180	2016-06-06	3217.68	WIL	M	12.095	1	0	1	2867.1	13.58	4	0.102028	0	29.58	688459	641598
E	hill15	79	231.33	10/19/2015	3610.52	RWE	F	14.38	1	3	1	2869.4	14	8	0.107624	1	21	687844	642104
E	LE44	99	180	10/19/2015	3638.66	RWE	F	14.52	1	3	0	2869.4	14	8	0.108463	1	17.58	687844	642104
S	hill9	94	230.492	2014-10-12	2812.14	IBR-KIN-ISH	F	10.4	1	0	4	2874.52	10.92	2.55	0.0768576	0	12	688220	643549
E	hillE65	44	232.3	2016-09-01	3118.22	CHA-REP	F	9.6	1	3	2	2876.12	13.01	2.14	0.0988739	0	20	688736	645341
S	LS154	93	180	5/29/2015	2814.28	KUB	M	15.12	0	1	0	2876.45	3	8	0.0990971	0	32.88	688384	640502
E	LE24	62	177.98	2/15/2015	2336.21	POS	M	11.13	1	0	1	2885.87	11	17	0.069639	1	20.04	688808	643197
E	LE51	93	180	2016-05-01	2891.7	RIC	M	13.77	1	0	0	2886.68	8.68	2.42	0.0916913	0	61.74	688248	643178
S	LS33	53	178.76	2014-02-04	2144.94	IBR	M	6.447	0	0	0	2892.12	3.57	9.51	0.0586228	1	8.16	687838	641483
E	hillE63	46	246.72	2015-08-04	2686.22	POL	F	13.43	1	3	0	2904.33	4.23	12.75	0.0800723	1	5	688694	645048
E	hillE72	58	234.7	3/14/2015	2305.89	RIC	M	16.1	1	1	0	2918.94	15	5.5	0.0687352	1	13	688864	643162
E	LE3	51	180	2014-02-04	2260.41	RIC	M	7.28	0	0	0	2919.34	1.85	3.92	0.077291	0	36	689400	644153
E	hillE76	63	234.22	2016-03-04	2315.78	WIL	M	10.35	1	0	0	2924.83	14.35	4.64	0.0734298	0	23	688925	642949
S	LS44	87	179.42	2014-06-04	2727.67	SUM	F	12.42	1	0	0	2934.12	3	5.2	0.074549	0	20.58	688561	642245
S	LS120	49	177.57	2016-12-04	2520.43	RAV	M	8.68	1	0	0	2960.29	7.54	6.9	0.0925049	0	88.68	687898	640773
E	hillE6	98	230.37	1/23/2015	4408.48	IND	F	14.23	1	1	3	2974.75	5.86	12.23	0.13141	0	30	687578	646484
E	hillE98	61	234.215	2014-01-04	2370.96	FAT-PES	F	16.82	1	0	0	2996.17	8.21	4.78	0.0810711	1	69	689203	644048
S	hill32	90	236.14	1/28/2014	2943.74	IBR	M	14.72	0	1	0	2999.09	4.38	4.94	0.0804543	0	35	688627	643099
S	LS43	85	179.07	2014-06-04	2585.82	SUM	F	10.1	1	0	0	3001.73	6	7.95	0.0706723	1	67.98	688475	642173
E	hill39	94	243.35	2016-06-06	3033.59	WIL	M	13.18	0	0	0	3001.88	5.64	4	0.0961903	0	13	688600	641703
S	LS42	85	171.35	2014-06-04	2488.83	SUM	F	9.7	1	0	0	3015.6	12	7.29	0.0680214	1	9.36	688395	642081
E	LE73	81	173.4	6/20/2016	2204.8	KOR	F	12.68	0	0	0	3018.32	3	1.9	0.0699107	0	24.66	689127	642475
E	hill32	66	236.14	3/16/2016	2517.54	IND-WIL-YED-EOL	F	11.43	1	0	0	3024.46	6	10	0.0798273	1	9	688537	643089
E	hillE89	32	245.995	1/22/2015	2286.49	WAN	F	17.98	1	0	0	3039.31	8.83	9.5	0.0681569	0	22	689114	644895
S	hill42	53	240.47	5/28/2015	2116.27	ASA	F	14.9	1	1	0	3044.18	6.99	3	0.0745186	1	18	687910	641327
S	hill45	49	240.945	2/16/2014	2550.02	SUM	F	8.35	1	0	0	3049.75	3.5	1	0.0696937	0	15	687501	643986
S	LS142	65	172.6	6/19/2016	2328.18	KIN	F	14.55	1	1	0	3051.98	4	3	0.0854489	1	16.2	687672	640453
S	LS23	79	179.18	9/14/2014	1754.9	PEM	F	10.92	1	0	2	3054.52	6.75	1	0.0479627	1	19.02	687403	642878
S	LS143	68	173.25	2016-07-06	2190.38	OSC	M	15.03	1	0	0	3070.78	1.09	9.87	0.0803913	1	60.36	687533	640474
S	LS99	87	177.26	2014-03-07	2600.63	JAC	M	9.133	0	1	1	3076.52	3	2	0.071077	0	53.04	688315	642602
E	LE21	36	176.7	1/20/2015	2026.29	RIC	M	7.57	1	0	6	3093.28	6	4.5	0.0604006	1	8.7	689288	644695
S	hill11	32	230.85	2014-01-03	2329.78	ISH	F	17.62	0	12	0	3096.92	1	4	0.0636745	0	12	687457	643733
S	hill53	52	255.85	9/27/2014	2061.67	MBE	F	11.2	1	0	2	3146.66	7	3.92	0.0563467	1	57	687494	643345
S	hillE56	83	233.74	4/25/2015	3225.68	WOO	M	12.7	1	1	1	3149.83	10	6	0.113583	1	12	688596	643323
S	LS77	51	177.54	2016-11-04	2400.33	OPA	F	8.35	1	0	0	3156.18	10.85	3	0.0880968	1	10.98	687818	641423
S	LS126	48	178.6	2016-11-04	2367.71	OPA	F	9.52	0	0	0	3159.59	8.48	3	0.0868999	1	123.36	687766	641514
S	LS149	61	179.4	5/28/2015	1894.05	ASA	F	9.82	1	0	1	3163.13	19	4.64	0.0666936	1	44.82	687445	640623
E	hill32	66	236.14	10/14/2015	2529.73	QUA	F	13.65	1	0	0	3170.81	15	9	0.0754075	1	97	688654	643066
S	hill28	100	234.22	2014-12-07	3384.13	WOO	M	12.53	1	3	2	3183.21	14	1	0.0924905	0	32	688219	644399
S	hill36	67	237.1	7/19/2014	2586.36	KIN	F	7.7	0	1	6	3185.84	3	1	0.070687	0	9	687815	643758
S	hill7	94	230.37	12/28/2014	3292.37	HAV	F	13.08	0	0	1	3188.12	1	17	0.0899828	0	46	687578	644753
S	LS148	54	180	5/28/2015	2168.18	ASA	F	11.88	1	0	1	3200.65	6	2.95	0.0763466	1	87.48	687823	640672
E	hillE56	83	233.74	2015-09-03	2526.64	GIA	F	16.25	1	1	0	3211.45	17	4.7	0.0753154	1	49	688589	643404
E	hillE76	63	234.22	3/14/2015	2370.94	ATH-RIC	M	14.03	1	0	1	3223.9	5	4.36	0.0706742	1	9	688848	642950
S	LS74	73	178.92	2015-04-07	2267.7	SUM	F	12.7	0	1	2	3224.71	1	1.57	0.0798506	0	4.56	688135	641890
S	LS34	67	173.66	2014-02-04	1662.6	IBR	M	9	0	0	0	3247.41	11	5.66	0.04544	0	10.2	687570	642077
E	hill27	64	234.22	1/27/2015	2514.65	RIC-WEH	M	9.75	1	0	0	3251.91	17	11	0.074958	0	25	688723	644712
S	LS186	80	160.5	2016-01-07	2235.37	ASA	F	15.67	1	0	0	3261.22	4.13	2	0.0820427	1	50.7	687528	640285
S	hill29	97	234.22	2014-12-07	3103.15	WOO	M	13.6	1	4	1	3266.82	7	1	0.0848112	0	30	688323	643951
S	LS61	52	176.06	2016-11-04	2473.86	PEM	F	12.42	1	0	0	3277.44	2	3	0.0907957	0	19.74	687964	640977
S	LS176	84	178.4	6/19/2016	2335.2	KIN	F	13.13	1	1	0	3293.78	1.26	2.42	0.0857067	1	45.9	687629	640160
S	hill16	36	231.33	2015-12-03	2345.56	MBE	F	14.67	0	0	0	3294.09	2	4.35	0.0825922	0	7	687436	643375
E	LE28	55	178.94	3/15/2015	1927.85	FRE	M	9.85	0	0	0	3302.91	15	6	0.0574665	0	5.64	689171	643515
E	hillE63	46	246.72	2015-05-04	2686.22	FRE	M	9.1	1	0	5	3309.94	7	5.74	0.0800723	1	37	688717	645054
S	hill8	53	230.37	2015-01-02	2052.97	WOO	M	13.42	0	3	0	3319.71	4	13	0.0722896	0	39	688434	641729
S	hill26	49	233.74	7/19/2014	2466.93	KIN	F	7.93	0	4	3	3325.32	3	1	0.0674228	0	42	687610	643791
S	LS16	84	175.03	2014-05-02	2018.71	SUM	F	10.276	1	0	0	3338.3	2.46	1.5	0.0551726	1	17.04	687897	642463
E	LE70	69	175	2016-06-06	2388.08	WIL	M	6.23	1	0	1	3351.92	9.16	4	0.0757223	1	11.4	688825	642726
S	hill30	42	234.94	1/20/2014	2019.87	KUB	M	14.53	0	1	0	3355.16	1	4	0.0552045	1	3	687363	644023
S	hill8	53	230.37	2015-03-03	2052.97	WOO	M	16.57	1	3	0	3356.46	16	11	0.0722896	1	64	687882	641619
S	hill51	98	252.48	2014-12-07	3087.47	WOO	M	14.38	1	5	0	3377.4	7	1	0.0843827	0	63	688461	643657
S	LS35	60	177.96	2014-02-04	1654.66	IBR	M	9.354	0	0	0	3380.27	2.34	5.52	0.0452229	0	21.42	687656	641982
S	hill26	49	233.74	9/27/2014	2466.93	MBE	F	12.62	1	1	1	3397.03	6	5.48	0.0674228	0	20	687621	643816
E	hillE3	73	230.37	2015-07-07	2087.65	YEH	F	8.85	0	0	1	3406.43	3	3	0.0622298	1	3	688998	643894
E	hillE21	90	230.85	7/18/2015	3507.75	WIL	M	7.43	0	0	1	3411.28	2	2	0.104561	0	6	687983	645432
S	LS120	49	177.57	2016-11-04	2520.43	PEM	F	13.48	1	0	0	3427.28	12	3	0.0925049	1	122.4	687927	640781
S	hill22	51	233.26	6/25/2016	2010.82	JAC-MOH	M	7.13	0	0	0	3441.01	2	3	0.0738012	0	6	687272	640770
S	hill11	32	230.85	4/27/2015	2629.41	ISH	F	14.93	1	5	0	3442.26	2	3	0.0925873	0	15	687442	643754
S	LS40	60	179.42	2014-05-04	1655	SHO	M	13.477	0	1	0	3443.05	10	7	0.0452323	0	16.38	687563	641993
S	LS59	65	175.35	4/15/2014	2242.4	UAP	F	12.603	1	0	0	3461.84	11	4.68	0.0612863	0	24.48	688122	641656
S	hill26	49	233.74	2014-10-12	2466.93	IBR-KIN	M	12.4	0	4	0	3464.92	7	3.27	0.0674228	0	10	687615	643802
E	hillE98	61	234.215	2015-09-04	1868.14	IND	F	11.52	0	0	1	3485.81	8.8	3.75	0.0556864	0	10	689183	644073
S	LS161	47	175.16	2016-11-04	2506.52	OPA	F	6.85	0	0	0	3500.98	10.81	4.07	0.0919945	0	36.72	687975	641137
S	LS157	53	163.54	6/29/2016	1994.22	OPA	F	9.4	1	0	0	3513.14	2.23	5.5	0.073192	1	6.18	687394	641405
S	hill14	73	230.85	7/23/2016	2564.84	TOU	F	7.13	0	0	0	3517.52	1	5.665	0.094135	0	4	687929	640416
E	hillE72	58	234.7	2015-12-10	2305.89	EMM	M	7.22	1	0	0	3519.36	4.42	12	0.0687352	1	3	688848	643232
S	hill8	53	230.37	2015-04-07	2052.97	SUM	F	13.27	0	1	1	3522.31	1	7.87	0.0722896	0	119	687935	641648
S	LS15	84	177.57	1/29/2014	2134.52	KUB	M	7.01	0	0	0	3544.06	4.12	3.93	0.058338	0	11.76	687989	642443
S	hill19	85	231.81	6/19/2016	2374.2	KUB-KIN	M	12.75	1	0	0	3555.9	5	2.42	0.0871379	1	26	687507	639936
E	hillE60	51	234.94	2015-05-07	2891.25	FRE	M	14.6	1	2	0	3557.92	3	2	0.0861838	1	23	688630	645311
E	LE60	97	172.7	2/20/2016	2284.4	ATH	M	16.67	0	0	0	3567.68	2	1.5	0.0724347	1	26.46	689372	641909
E	hillE63	46	246.72	4/15/2014	3298.1	FRE-POS	M	8.95	1	0	1	3576.08	10.68	2.72	0.112773	0	10	688578	645149
E	LE38	77	180	5/13/2015	2214.71	ELI	F	14.22	1	0	0	3583.17	2.19	4.64	0.0660173	1	43.08	689225	642582
S	LS98	57	173.02	5/30/2015	2141.18	MBE	F	9.57	0	0	0	3584.05	4	11.75	0.0753957	0	68.04	687704	640592
S	hill41	87	239.51	2015-07-02	2392.91	ISH-SUM	F	10.02	1	1	2	3585.04	3	2.18	0.0842597	0	40	687874	642847
E	LE41	71	180	2015-12-10	2225.86	FRE	M	6.25	1	0	1	3585.18	10	7.5	0.0663495	1	23.46	688869	643490
S	hill7	93	230.37	2015-01-03	3621.94	MBE	F	14.62	0	1	2	3591.7	11	5.91	0.127537	0	103	687607	644766
S	hill8	53	230.37	2014-01-09	2035.02	IBR-WOO	M	16.18	0	0	0	3602.59	8	6.86	0.0556185	0	51	687914	641649
S	hill31	53	235.18	2015-04-07	2077.54	SUM	F	15.28	0	2	0	3615.18	1.27	6.32	0.0731548	0	125	687929	641588
E	LE41	71	180	10/15/2015	2225.86	POL	F	8.43	0	0	0	3615.67	15.14	9	0.0663495	1	14.34	689042	642859
S	LS89	37	177.06	5/30/2015	1998.41	MBE	F	7.2	1	0	0	3620.57	4	11.97	0.0703684	1	64.38	687633	640730
S	LS86	67	169.29	2014-08-05	2463.99	JAC	M	6.54	0	0	1	3628.2	4	8	0.0673424	0	3.6	688256	641216
S	hill42	53	240.47	5/18/2014	2147.46	WOO	M	15.05	1	0	0	3631.88	3	1.5	0.0586914	1	9	687906	641355
S	LS93	53	178.94	5/18/2014	2102.59	WOO	M	15.07	1	0	0	3631.88	3	1.5	0.0574653	1	25.86	687906	641355
E	hill12	99	243.706	2015-06-10	3407.87	WAN	F	14.2	1	1	0	3633.75	5	11	0.101584	0	15	687774	643875
S	hill21	86	232.78	4/19/2014	2388.82	IBR-JAC	M	12.62	0	1	0	3633.77	1	2	0.0652881	0	25	688364	642477
S	LS28	62	179.66	3/18/2014	2502.75	WOO	M	6.797	1	0	0	3637.17	4	2	0.0684019	0	3.78	688185	640881
S	hill22	51	233.26	2016-12-09	2010.82	BAL	F	7.38	1	0	0	3640.81	7	1	0.0738012	1	9	687343	640774
S	LS75	85	177.2	4/19/2014	2333.69	JAC	M	11	1	2	1	3659.63	8.62	2	0.0637813	1	40.02	688285	642513
E	LE27	56	179.9	3/15/2015	2050.35	FRE	M	8.12	0	0	0	3674.21	5.16	6	0.0611179	1	27.84	689089	643330
S	hill18	73	231.656	2015-11-01	2217.3	HAV	F	9.4	0	1	1	3680.54	9.74	8	0.0780759	0	57	687657	643098
S	hill15	79	231.33	12/18/2014	1961.31	KUB	M	12.45	1	0	2	3683.98	5	2.87	0.053604	0	22	687927	642114
S	hill53	52	255.85	2016-04-03	3046	KIN-ISH-KUB	F	12.42	0	2	0	3689.54	4	2	0.111795	0	28	687515	643322
E	hill34	89	236.62	3/13/2016	2756.09	RIC	M	11.57	1	0	1	3690.54	3	2.7	0.0873911	0	49	688464	642920
S	hill32	90	236.14	8/31/2014	2943.74	WOO-SUM	M	14.97	1	2	0	3691.56	8	11	0.0804543	0	30	688591	643112
E	LE74	40	180	2016-03-07	2140.02	FAT	F	10.88	1	0	0	3696.13	2.35	9	0.0678567	1	12.96	689483	644469
S	LS76	87	177.25	4/19/2014	2532.54	JAC	M	13.57	1	0	3	3699.43	2.12	1.27	0.069216	0	25.8	688386	642460
S	hill41	87	239.51	2015-07-02	2392.91	ISH-SUM	F	14.43	0	3	0	3700.45	6	3	0.0842597	0	10	687875	642865
E	LE13	35	180	4/15/2014	3017.95	BAM	F	9.08	1	0	1	3703.04	9.49	5.51	0.103194	1	83.58	689066	645063
S	hill54	55	257.29	10/13/2016	2648.53	KUB-SUM	M	9.83	0	2	1	3708.96	4.44	9	0.0972065	0	30	687959	641103
S	LS158	47	180	3/20/2016	2226.32	PEM	F	7	0	0	0	3718.82	8	3	0.0817104	0	21.78	687624	641142
S	hill25	98	233.74	2014-12-07	3613.35	WOO	M	10	1	2	3	3719.35	14	5	0.0987553	1	15	687977	644966
S	LS36	64	171.73	2014-02-04	1668.01	IBR	M	10.34	1	0	0	3721.54	2.33	2	0.0455879	0	8.4	687410	641938
E	LE22	27	177.5	1/27/2015	2181.16	RIC	M	8.39	1	0	0	3725.59	17	7.43	0.0650171	1	3.06	689281	644999
S	hill45	49	240.945	2/13/2014	2550.02	IBR	M	7.62	1	0	2	3728.91	4.44	5.36	0.0696937	1	2	687485	644008
S	LS20	43	174.39	2/13/2014	2038.78	IBR	M	15.07	0	3	1	3753.85	3	2.6	0.0557212	0	17.16	687460	640797
S	LS92	51	174.56	2014-08-05	2156.83	KUB	M	9.473	0	0	0	3754	11.29	4.01	0.0589477	0	31.62	687816	640998
S	LS102	90	174.42	2014-12-07	2737.93	WOO	M	15.85	1	0	4	3755.45	6	1	0.0748295	1	25.68	688323	643275
S	hill40	81	239.02	5/19/2015	2127.75	MOH-SHO-WOO	M	11.02	0	1	2	3760.98	8	4	0.0749226	0	51	687919	642230
S	hill45	49	240.945	2016-09-01	3575.42	ISH	F	15.43	1	0	1	3770.34	1	13	0.131225	0	25	687451	643913
S	LS71	85	171.08	4/19/2014	2293.17	IBR	M	10.563	1	1	1	3784.02	4.69	1.17	0.0626739	0	20.4	688160	642442
S	hill15	79	231.33	5/19/2015	2064.15	SHO-WOO	M	11.1	0	0	2	3802.76	8	4	0.0726834	0	20	687896	642169
S	hill45	49	240.945	2016-04-03	3575.42	KIN-ISH-KUB	F	11.57	1	0	2	3813.24	4	2	0.131225	1	41	687515	643995
E	hillE98	61	234.215	5/15/2014	2370.96	CHA-GIA-EOL	F	16.5	1	0	0	3828.96	6.82	6	0.0810711	0	37	689247	644014
S	LS163	51	176.46	2016-12-04	2406.07	SOL	F	15.9	1	0	0	3845.99	9.16	11	0.0883075	1	7.2	687811	641455
E	hillE89	32	245.995	2016-11-03	2589.96	POS	M	13.98	1	1	2	3849.72	14	11	0.0821236	0	8	689070	644860
S	hill15	79	231.33	2014-03-08	1961.31	OSC-ISH	F	15.23	1	2	0	3853.14	2	1	0.053604	0	18	687918	642145
S	hill6	97	230.37	2014-12-07	3441.93	WOO	M	8.67	1	1	4	3864.41	14	1.67	0.0940702	1	17	687837	644841
S	LS87	64	176.06	2014-08-05	2534.98	JAC	M	7.5	1	0	1	3865.2	1	12	0.0692827	0	6.12	688212	640931
S	LS82	80	174.53	4/20/2014	2318.9	SHO	M	11.18	1	0	0	3865.99	3.88	2	0.0633772	1	23.88	688227	642013
S	LS30	92	178.94	3/18/2014	3067.38	WOO	M	7.94	0	0	0	3868.21	5	2	0.0838336	0	12	687629	639427
S	hill41	87	239.51	4/26/2015	2392.91	MOH	M	8.4	1	1	2	3869.64	5	11	0.0842597	0	3	687895	642826
E	hill34	89	236.62	10/19/2015	2788.77	RWE	F	11.95	1	2	2	3890.6	15	8	0.0831292	1	27	688468	642913
E	LE42	72	180	10/15/2015	2153.14	POL	F	10.02	0	0	0	3893.53	9.65	9	0.0641819	0	71.94	689325	642714
E	hillE36	68	231.81	12/29/2013	3684.05	IND	F	13.62	1	0	6	3894.28	13	2.33	0.115336	0	10	688960	645949
E	LE4	56	179.14	3/14/2015	2137.24	WAN	F	16.67	1	0	0	3895.11	2	6.5	0.063708	1	48.36	689004	643418
S	LS72	84	172.45	4/19/2014	2262.97	IBR	M	11.11	0	1	1	3896	4	2	0.0618486	1	41.4	688140	642324
S	hill24	86	233.5	2016-01-07	2514.97	KIN	F	15.73	1	0	0	3911.61	7	5	0.0923046	0	2	687733	640221
E	hillE63	46	246.72	2015-09-04	2686.22	IND	F	13.83	1	1	0	3913.56	9	6.33	0.0800723	1	100	688721	645064
E	LE27	56	179.9	2015-11-03	2050.35	POS	M	11.418	1	0	1	3915.91	9.71	15	0.0611179	1	5.1	689080	643354
S	LS57	51	175.52	4/15/2014	2014.22	UAP	F	16.53	0	0	0	3925.68	8	3.5	0.0550499	1	22.44	687781	641321
E	hillE4	45	230.61	9/14/2014	3511.34	BEA	M	6.78	1	0	1	3939.34	12.96	13.88	0.120065	1	75	688736	645471
E	hillE56	83	233.74	2015-11-03	2526.64	EOL-POS	M	15.25	1	1	0	3973.19	6	15	0.0753154	1	12	688575	643388
S	LS85	45	177.71	2016-12-04	2158.96	SOL	F	14.044	1	0	0	3982.31	6.4	10	0.0792381	1	54.06	687590	641531
S	hill22	51	233.26	2/13/2014	1945.32	IBR	M	15.42	0	2	0	3991.98	1	3	0.0531668	0	23	687324	640774
S	LS1	100	175.48	2013-09-12	2777.21	SHO	M	10.25	1	2	1	4000.3	13	12	0.0966944	1	32.94	688918	643446
S	LS184	45	172	6/28/2016	2429.06	WOO	M	15.67	1	1	1	4000.62	3	1	0.0891515	0	14.34	687844	640771
E	hillE36	68	231.81	2015-05-07	3029.04	FRE	M	13.6	1	1	2	4005.06	3	2	0.0902912	1	75	688967	645949
E	LE20	80	178.225	2014-04-12	2511.94	WIL	M	13.68	0	0	1	4008.18	5	3.2	0.0858916	0	14.64	688987	643765
E	hillE32	45	230.855	12/29/2015	2864.18	FRE-ERA	M	14.2	1	0	2	4011.76	6.14	3.5	0.085377	1	19	688801	645310
S	hill40	81	239.02	7/19/2014	2010.79	KIN	F	14.07	1	6	1	4018.34	3	1	0.0549561	1	7	687913	642308
E	hill34	89	236.62	2016-09-03	2756.09	ATH	M	12.7	1	0	1	4018.85	6.52	1	0.0873911	0	342	688470	642945
S	LS79	75	164.79	4/20/2014	2174.98	KUB	M	10.68	1	0	1	4023.16	4.6	2	0.0594438	1	26.04	688083	641973
S	LS155	85	167.08	2015-08-12	2557.18	JAC	M	9.59	0	2	1	4028	2	3	0.090044	0	5.64	688400	641948
E	LE36	54	180	2016-07-04	2025.27	FRE	M	17.2	0	0	0	4031.9	16	3	0.0642182	0	43.44	689157	643170
S	LS159	53	175.4	3/20/2016	2054.66	PEM	F	7.82	0	0	0	4035.2	8	2.85	0.0754101	0	5.22	687441	641171
E	hillE72	58	234.7	2015-11-03	2305.89	EOL	M	14.1	1	0	1	4036.26	14	15	0.0687352	1	12	688870	643219
S	LS89	37	177.06	2014-08-05	2133.1	JAC	M	10.26	1	1	0	4045.12	7.35	2.58	0.0582991	0	34.2	687633	640739
S	LS44	87	179.42	5/19/2015	2829.72	SHO	M	7.81	0	0	0	4047.64	3	4	0.0996407	0	11.76	688637	642278
E	hillE32	45	230.855	9/13/2014	3486.73	BEA	M	13.97	1	2	1	4048.43	10.69	3.92	0.119223	0	130	688745	645464
E	hillE62	54	232.54	2015-05-07	3025.55	FAT	F	7.47	1	0	3	4050.24	6	2	0.0901872	0	10	688643	645580
E	hillE63	46	246.72	2016-09-01	2992.7	CHA-REP	F	8.2	1	2	3	4058.73	9.77	2.61	0.0948938	0	110	688690	645071
E	hillE98	61	234.215	2016-11-03	2059.18	FRE-POS-MAI	M	10.53	1	0	3	4076.27	12	13	0.0652934	0	36	689227	644015
S	hill8	53	230.37	4/27/2015	2052.97	IBR	M	8.48	1	2	2	4081.81	7	3	0.0722896	0	7	687912	641585
S	LS42	85	171.35	5/18/2015	2571.41	KIN	F	15.3	1	2	0	4086.1	17	2	0.0905449	1	4.2	688370	642085
S	LS156	84	172.2	2015-08-12	2501.34	JAC	M	9.82	0	2	1	4088.91	3.3	3	0.0880777	0	6.6	688339	641935
E	hill34	89	236.62	2015-12-12	2788.77	POS	M	12.02	1	0	2	4109.16	12	2	0.0831292	1	10	688467	642929
S	LS183	55	180	6/28/2016	2435.61	WOO	M	14.25	1	1	1	4111.68	2.14	1	0.089392	1	36.3	687839	640652
S	LS159	53	175.4	2016-03-07	2054.66	RAV	M	9.93	1	0	0	4126.04	4	2.65	0.0754101	1	18.3	687520	641170
S	hill31	53	235.18	4/27/2015	2077.54	IBR	M	8.35	1	1	3	4131.1	5	3	0.0731548	0	5	687931	641550
S	hill39	96	238.545	10/13/2016	3206.69	KUB-SUM	M	8.48	0	1	2	4143.36	5	9	0.117692	0	100	688735	641774
S	LS25	75	168.85	2014-09-03	2697.53	WOO	M	7.13	1	0	0	4148.46	4.18	18	0.0737252	0	31.74	688222	640918
E	hillE93	63	239.02	6/28/2016	2086.36	BEA-RWE	F	10.32	1	0	0	4148.6	2	2	0.0661551	0	4	689164	644015
E	LE14	50	177.5	2014-08-05	2382.63	RWE	F	10.7	1	0	2	4150.5	1.66	8.95	0.0814702	0	16.14	689357	644393
S	LS94	44	171.38	2016-12-04	2540.03	SOL	F	7.83	1	0	0	4155.97	5.01	6.83	0.0932243	1	306.54	687898	640767
E	LE61	100	180	2/21/2016	3021.58	CHA	F	14.2	1	0	0	4157.94	8	7	0.0958097	0	16.2	688784	641451
S	LS32	54	177.48	2014-01-04	2252.06	IBR	M	8.87	1	0	1	4169.02	6	15.33	0.0615504	1	18.06	688020	641219
E	hillE72	58	234.7	2016-07-04	2305.2	RIC-POL	M	12.28	1	0	0	4173.11	5	2	0.0730943	1	15	688877	643198
S	hill40	81	239.02	2014-10-09	2010.79	ISH	F	15.85	1	0	0	4174.5	2	13	0.0549561	0	93	687911	642243
E	hillE93	63	239.02	2015-11-04	1920.8	YEH-ATH-WEH	F	14.77	1	1	1	4184.22	3.85	3.67	0.0572564	0	9	689158	643977
E	hill2	99	232.78	2015-06-10	3225.72	WAN	F	12.22	1	0	1	4189.79	16	11	0.096154	1	7	687864	643652
E	hill32	66	236.14	10/19/2015	2529.73	RWE	F	11.02	1	1	3	4196.84	15	8	0.0754075	1	6	688654	643156
S	LS60	66	175.01	4/15/2014	2515.69	SHO	M	15.055	1	0	0	4203.81	8	3.5	0.0687554	1	30.6	687939	640557
S	LS2	84	178.94	2013-09-12	1839.75	SHO	M	12.33	0	2	1	4203.96	4	6	0.0640547	1	4.02	688239	642246
E	hillE68	40	235.9	9/13/2014	3375.18	BEA	M	13.72	1	1	2	4209.84	11	3	0.115409	0	3	688845	645332
S	LS58	54	173.63	4/14/2014	2268.04	SHO	M	8.709	1	1	0	4212.33	5	7.5	0.0619872	0	15.3	688114	641253
S	hill43	54	240.47	2014-08-05	2079.98	JAC	M	9.88	0	0	0	4215.09	1	4.27	0.0568473	1	15	687479	640661
S	LS80	59	176.44	4/20/2014	1985.31	LUC	F	11.111	1	0	1	4219.5	6	2	0.0542598	1	17.34	687872	641810
S	LS106	51	176.79	9/13/2014	1981.32	IBR	M	13.75	0	0	0	4224.18	3	11	0.0541508	1	14.58	687787	641293
S	LS103	85	170.05	7/13/2014	2112.58	SUM	F	10.219	0	1	0	4228.46	5	1	0.0577382	0	8.16	687892	642541
S	LS164	50	180	2016-12-04	2440.94	RAV	M	12.3	0	0	0	4230.46	10	10	0.0895874	0	29.58	687852	640704
E	hillE43	93	241.43	4/15/2015	3405.72	POS	M	11.52	1	1	2	4230.58	7	4.88	0.10152	1	60	687896	645174
S	LS77	51	177.54	4/20/2014	1975.47	KUB	M	8.94	0	0	1	4241.93	7.66	3	0.053991	1	7.02	687801	641433
S	LS26	71	175.1	2014-09-03	2687.71	WOO	M	8.45	1	0	0	4247.09	6	18	0.073457	0	10.8	688384	640675
S	hill40	81	239.02	2015-07-02	2127.75	IBR	M	10.2	1	0	2	4250.03	1.08	3.09	0.0749226	0	15	687889	642215
S	LS78	50	173.415	4/20/2014	1937.77	KUB	M	9.856	0	0	1	4265.13	13	2	0.0529606	1	4.08	687773	641463
S	LS88	61	172.21	2014-08-05	2091.87	JAC	M	9.115	0	0	1	4265.2	1	6.2	0.0571722	1	37.74	687478	640604
S	hill43	54	240.47	6/28/2016	2103.59	TOU	F	13.8	0	0	1	4279.06	2	1	0.0772059	0	90	687376	640704
E	hillE22	37	230.85	9/13/2014	3248.68	BEA	M	13.42	1	0	3	4282.19	4	3	0.111083	0	24	688893	645254
S	hill54	55	257.29	4/14/2014	2314.43	MBE	F	9.73	1	1	0	4286.6	6.85	5.76	0.0632549	1	97	688114	641169
S	LS88	61	172.21	6/28/2016	2091.58	TOU	F	13.48	1	1	0	4290.81	1.45	1	0.0767651	0	15.66	687534	640600
E	hillE56	83	233.74	3/13/2016	2563.61	RIC-REP	M	12.15	1	1	0	4295.97	2.54	5.2	0.0812881	0	13	688576	643367
E	LE47	74	179.7	12/19/2015	2109.28	FRE	M	10.02	0	2	0	4300.83	10.63	15	0.0628744	0	28.98	689008	644028
S	LS69	51	174.88	4/17/2014	1961.36	JAC	M	16.98	1	0	0	4301.17	10	9.5	0.0536054	0	7.68	687786	641434
S	LS23	79	179.18	2/24/2014	1754.9	MBE	F	10.17	1	0	0	4302.44	4	7.43	0.0479627	1	11.04	687436	642857
S	hill8	53	230.37	2015-05-07	2052.97	PEM	F	6.65	0	0	0	4304.11	1.97	6.21	0.0722896	1	4	687885	641662
S	LS81	36	175.1	4/20/2014	1727.26	SHO	M	7.09	1	0	0	4304.29	2.8	7	0.0472073	1	5.4	687598	641641
E	LE62	63	173.5	2016-10-03	2401.62	WIL	M	16.03	0	0	0	4313.27	10	3	0.0761517	0	9.3	688788	642930
E	LE48	62	176.06	12/19/2015	1928.46	FRE	M	10.88	0	2	0	4338.34	6	12	0.0574845	0	5.94	689160	643774
S	hill14	73	230.85	4/15/2014	2538.19	JAC-SHO	M	16.52	1	0	1	4339.44	9	3.5	0.0693704	0	5	687929	640569
S	LS157	53	163.54	2015-08-12	1542.62	JAC	M	11.38	0	3	0	4343.23	2.25	1.5	0.0543191	0	25.74	687385	641460
S	LS85	45	177.71	4/22/2014	1720.34	SUM	F	16.53	1	2	0	4356.44	9	1.5	0.0470179	1	14.4	687575	641542
E	hillE62	54	232.54	2015-05-04	3025.55	FRE-WEH	M	16.12	1	4	1	4361.23	10.4	1	0.0901872	1	25	688651	645584
E	LE23	73	178.46	2015-05-02	2235.83	ATH	M	13.83	1	0	0	4362.3	13	3.5	0.066647	1	7.92	689091	642641
E	hillE26	37	231.575	6/26/2016	3048.71	MAI-FAT-YED	F	9.07	1	0	3	4380.23	8	3	0.0966698	0	6	688927	645364
S	hill1	54	230.13	4/25/2015	2949.84	GAI	F	9.52	0	1	0	4387.01	1	7	0.10387	0	7	687483	644094
E	hillE98	61	234.215	2014-04-12	2370.96	WIL-POS	M	16.2	1	1	0	4397.62	4	5	0.0810711	1	6	689184	644053
S	LS167	72	180	4/15/2016	2883.51	KIN	F	12.22	1	2	0	4399.19	2	8.77	0.105831	1	152.04	688311	641271
S	LS94	44	171.38	5/19/2014	2402.38	MBE	F	9.968	1	1	1	4402.62	3	2	0.0656585	0	13.26	687795	640783
S	hill24	86	233.5	6/28/2016	2514.97	WOO-TOU	M	12.58	1	0	1	4406.47	4	1.5	0.0923046	1	62	687736	640277
S	LS90	61	177.17	2014-08-05	2190.72	JAC	M	11.22	0	1	0	4416.02	1.25	2	0.0598739	0	12.6	687539	640551
S	LS114	84	178.75	2015-07-02	2506.45	SUM	F	13.2	1	1	2	4425.11	8.2	4.5	0.0882576	1	5.28	688350	641884
S	hill30	42	234.94	4/25/2015	2839.24	GAI	F	9.95	0	1	1	4430.99	1	7	0.0999759	0	23	687426	644046
S	LS74	73	178.92	4/19/2014	2211.94	JAC	M	8.23	1	1	2	4434.89	2.85	3.42	0.0604538	0	93	688129	641874
E	hillE36	68	231.81	1/15/2015	3029.04	WIL	M	9.8	1	0	4	4441.55	17	6.21	0.0902912	0	236	688916	645970
S	hill52	76	255.13	4/15/2014	2612.29	JAC-SHO	M	16.7	1	1	0	4441.69	9	3.5	0.0713957	1	11	688035	640355
E	LE39	81	178.6	2015-05-09	2292.06	WIL	M	8.75	1	0	2	4444.85	10	5	0.068323	1	7.56	689188	642488
S	hill32	90	236.14	2015-08-12	3131.84	JAC	M	8.68	1	2	0	4458.36	13	1	0.110279	1	19	688600	643107
E	LE29	75	179.9	4/14/2015	2813.34	POS	M	9.8	1	1	1	4459.02	2.07	4	0.0838616	0	40.56	688488	644805
S	LS120	49	177.57	4/27/2015	2256.61	MBE	F	7.618	1	0	4	4463.78	3.11	8.36	0.0794604	1	11.22	687947	640778
S	LS11	71	174.797	4/19/2014	2136.05	IBR	M	8.08	1	1	1	4465.06	5.84	3.71	0.0583797	1	114.3	688029	641893
E	hillE74	38	231.81	6/26/2016	3174.49	MAI	F	9.47	1	3	0	4493.85	8	3	0.100658	0	8	688800	645554
S	LS113	39	178.17	2015-01-02	1760.26	SHO	M	14.05	0	1	0	4502.02	7.62	6.73	0.0619827	0	41.82	687616	641536
S	LS175	49	173.14	2016-08-06	2184.94	ISH	F	13.38	1	0	0	4504.76	3.52	9	0.0801916	1	11.28	687584	641186
S	LS91	69	176.36	2014-08-05	2144.9	JAC	M	12	0	1	0	4509.7	11	9.76	0.0586215	0	16.62	687394	640502
E	hillE12	64	234.22	2015-05-04	3127.09	FRE-WEH	M	16.92	1	5	0	4511.56	11	9	0.093214	1	196	688511	645525
S	LS169	46	171.9	4/15/2016	2368.43	KUB	M	17.03	0	2	0	4512.68	10.27	10.21	0.0869261	1	38.34	687785	640902
S	LS61	52	176.06	4/16/2014	2221.33	WOO	M	7.28	1	0	1	4520.56	9	4	0.0607103	0	4.56	687911	641024
S	LS73	77	177.41	4/19/2014	2103.52	IBR	M	14.78	0	0	2	4524.8	1	2.84	0.0574905	0	18.6	688001	642123
S	hill2	68	230.135	8/31/2014	2557.27	WOO	M	12.7	1	1	1	4533.82	8	9.93	0.0698919	1	48	687865	643662
S	LS57	51	176.23	2014-11-04	2014.22	WOO	M	15.34	0	1	0	4534.03	3	2	0.0550499	0	10.62	687799	641281
S	LS62	55	177.76	4/16/2014	2418.3	WOO	M	7.543	1	0	1	4536.1	2.89	11.06	0.0660938	0	35.7	688063	640901
E	hill32	66	236.14	2015-05-09	2529.73	WIL	M	13.48	1	0	1	4541.69	2	6	0.0754075	0	13	688640	643150
S	LS5	91	169.87	3/18/2014	2936.57	WOO	M	7.58	0	0	0	4545	5	2	0.0802584	0	14.22	687735	639696
S	LS68	49	174.1	4/16/2014	2164.76	WOO	M	16.3	0	1	0	4554.85	6.06	7.5	0.0591643	0	29.46	687666	641176
E	LE36	54	180	5/13/2015	2042.05	ELI	F	8	1	0	0	4576.32	9	4.33	0.0608707	0	50.1	689146	643132
S	hill18	73	231.656	10/30/2014	1979.09	WOO	M	7.42	1	1	1	4577.06	2	8.06	0.0540898	1	11	687582	643127
S	LS182	98	164	6/28/2016	3033.22	TOU	F	8.335	1	0	1	4577.07	6	1.73	0.111325	1	29.7	687836	639216
E	LE49	46	169.33	12/19/2015	1719.25	FRE	M	11.08	0	2	0	4578.88	8	4.83	0.0512484	0	26.58	689375	643647
S	LS50	43	179.42	2014-10-04	1828.47	ISH	F	16.063	0	0	0	4609.8	3	6.5	0.0499733	0	5.1	687657	641419
E	hillE14	92	238.545	2016-09-07	3813.68	MAI-FRE-IND	M	13.65	1	3	4	4614.52	5	1	0.120926	0	40	687919	645359
E	hillE63	46	246.72	1/16/2016	2992.7	ATH-FAT-POS-EOL	M	8.63	1	0	7	4622.26	11.95	7.18	0.0948938	0	36	688630	645109
S	LS109	43	175.8	12/18/2014	2022.77	KUB	M	15.41	0	2	1	4628.45	3	2.14	0.0552838	0	5.1	687522	640782
E	LE40	55	173.9	2015-07-10	2076.77	EMM	M	6.47	0	0	0	4641.29	16	6.31	0.0619055	0	19.38	689076	643232
S	hill30	42	234.94	2013-09-12	2019.87	SHO-JAC	M	7.92	1	0	2	4644.48	12	13	0.070326	1	1	687402	644065
S	hill31	53	235.18	4/20/2014	2074.26	LUC-KIN	F	17.48	0	0	0	4651.15	14	7	0.0566909	0	5	687994	641549
S	hill31	53	235.18	4/19/2014	2074.26	IBR-JAC	M	7.28	1	0	1	4661.26	3.65	6	0.0566909	1	10	687967	641539
E	LE67	57	179.2	2016-03-04	2067.08	WIL	M	9.85	1	0	1	4666.68	13	4	0.065544	1	6.96	689111	643030
S	hill46	97	241.91	2013-09-12	3270.6	SHO-JAC	M	9.13	1	1	1	4666.73	13	4	0.113873	1	4	688385	644084
E	hillE28	90	230.85	2016-09-07	3753.89	MAI-FRE-IND	M	13.48	1	2	5	4672.49	5	1	0.11903	0	10	688030	645404
S	hill16	36	231.33	2015-11-01	2345.56	HAV	F	11.82	0	1	0	4686.51	8.83	6.66	0.0825922	1	19	687416	643403
E	LE8	53	179.7	2016-08-04	1974.05	WAN	F	6.58	1	0	0	4705.23	5.36	2.25	0.0625942	0	17.34	689202	643097
E	hillE56	83	233.74	2015-05-09	2526.64	WIL	M	14.07	1	1	0	4708.59	2	5.44	0.0753154	0	19	688619	643384
S	LS89	37	177.06	5/19/2014	2133.1	MBE	F	16.836	1	1	1	4717.93	3	1	0.0582991	1	30.6	687664	640766
S	hill41	87	239.51	2015-01-10	2392.91	KUB	M	10.02	1	0	1	4729.41	5.91	3.56	0.0842597	1	18	687956	642854
S	hill40	81	239.02	7/16/2014	2010.79	MBE	F	12.92	1	0	0	4730.99	12	4	0.0549561	0	6	687946	642259
S	LS104	82	173.415	7/16/2014	2051.82	MBE	F	13.322	0	0	0	4730.99	12	4	0.0560777	0	8.16	687946	642259
E	hillE63	46	246.72	1/29/2016	2992.7	EMM-WIL	M	12.13	1	1	0	4746.87	10.41	5	0.0948938	1	23	688653	645061
E	LE63	66	175.735	2016-10-03	2216.53	WIL	M	16.87	0	0	0	4756.4	10	4.09	0.0702828	0	5.82	689006	642818
E	LE58	99	172.6	2016-07-02	2931.27	WAN	F	14.5	1	0	0	4771.49	7	3	0.092946	0	13.38	688532	642017
S	LS11	71	174.797	4/20/2014	2136.05	LUC	F	15.922	0	0	1	4783.84	3.5	2.32	0.0583797	0	25.5	688035	641885
S	hill8	53	230.37	2014-07-07	2035.02	WOO	M	16.2	1	0	0	4792.62	6.58	6.79	0.0556185	0	74	687911	641654
S	LS126	48	178.6	5/19/2015	1902.08	SUM	F	13.87	0	0	0	4794.48	3	7	0.0669765	0	41.82	687754	641513
S	LS70	49	179.66	4/19/2014	1917	IBR	M	7.07	1	0	2	4795.87	5.2	5	0.0523928	1	2.52	687727	641475
E	LE69	91	174	4/22/2016	2756.86	FRE	M	16.07	0	0	0	4796.71	4	1.5	0.0874156	0	4.62	688544	644177
S	LS165	65	170.2	4/13/2016	2799.11	XEL	F	12.88	1	0	1	4809.88	10.13	1	0.102733	0	37.74	688248	641017
E	hillE67	40	235.9	2016-09-07	3077.29	MAI-FRE-IND	M	11.2	1	0	7	4819.69	5	1	0.097576	1	4	688803	645388
E	LE35	53	175.3	2016-08-04	1950.13	WAN	F	7.13	1	0	0	4825.03	2.13	4.2	0.0618355	1	19.02	689199	643175
S	LS116	52	179.25	4/15/2016	2452.49	KUB	M	12.58	0	2	0	4825.58	13	8.17	0.0900114	0	150.3	687884	641125
E	LE57	98	176.3	2016-07-02	2883.93	WAN	F	14.28	1	0	0	4827.97	7	3	0.0914448	0	5.16	688569	642066
E	LE15	58	166.2	2014-08-06	2558.79	ATH	M	14.22	1	0	2	4832.9	3	3	0.0874935	0	3.24	689190	644402
E	LE8	53	179.7	5/13/2015	2006.34	ELI	F	6.42	1	0	0	4845.01	1.26	10	0.0598062	0	20.46	689203	643153
S	hill14	73	230.85	7/22/2016	2564.84	TOU	F	8.05	1	1	0	4858.72	1.24	6	0.094135	0	177	687950	640438
S	hill11	32	230.85	2014-11-12	2329.78	PEM	F	8.15	0	0	0	4859.33	4.6	1.78	0.0636745	1	36	687369	643707
S	LS119	41	178.39	4/27/2015	2077.75	MBE	F	7.25	1	0	4	4867.36	7	8	0.0731622	1	8.82	687764	640798
E	hillE39	94	232.3	2016-09-07	4004.53	MAI-FRE-IND	M	13.98	1	6	1	4872.24	5	1	0.126977	0	7	687904	645620
S	hill7	93	230.37	12/23/2014	3292.37	KUB	M	9.8	1	0	3	4875.9	17	3	0.0899828	0	25	687613	644881
S	hill22	51	233.26	2016-09-07	2010.82	ISH	F	8.95	1	0	0	4891.4	1	4.56	0.0738012	0	43	687342	640735
S	LS118	43	175.33	4/26/2015	2060.92	ISH	F	17.045	0	2	0	4892.82	10	2.89	0.0725694	0	46.92	687741	640831
E	hillE98	61	234.215	2014-08-06	2370.96	ATH-WIL	M	15.47	1	0	1	4906.39	3	3	0.0810711	0	7	689280	644116
S	LS117	56	176.08	4/26/2015	2338.92	ISH	F	14.56	0	2	0	4945.87	6.94	8.11	0.0823586	0	10.8	687975	640665
E	hillE36	68	231.81	2016-11-03	3408.53	FRE	M	17.43	1	3	0	4960.98	11	7	0.108079	1	12	689056	645949
E	hillE57	96	231.81	2015-08-03	3524.7	FAT	F	11.32	1	0	5	4970.67	17	15	0.105066	1	44	688527	646244
E	LE34	51	176.3	4/29/2015	1868.24	ERA	M	6.52	1	0	0	4978.06	4	10.75	0.0556896	1	63.18	689326	643242
E	hillE74	38	231.81	2015-03-03	2820.74	POL	F	15	1	1	3	4979.28	9	16	0.0840821	1	13	688877	645524
E	hillE3	73	230.37	2014-08-05	2537.96	WAN	F	15.92	0	0	0	4987.81	1	2	0.0867814	0	4	688984	643900
S	LS126	48	178.6	4/13/2016	2367.71	XEL	F	14.28	0	1	0	4992.16	2.63	1	0.0868999	0	8.82	687704	641517
S	LS64	72	177.23	4/16/2014	2548.53	WOO	M	8.767	1	0	1	4994.14	3.51	11.05	0.0696531	0	94.86	687955	640479
E	hillE98	61	234.215	2015-12-05	1868.14	ATH	M	10.7	1	0	0	5005.8	3	11	0.0556864	0	11	689210	644046
E	hillE98	61	234.215	2016-02-08	2059.18	YED	F	17.93	1	0	0	5010.2	2	13	0.0652934	1	5	689258	644045
S	LS27	91	167.44	2014-09-03	2857.91	WOO	M	10.17	0	0	0	5026.42	7	18	0.0781085	0	6.6	687979	640009
E	LE55	90	169.7	1/21/2016	2638.12	BEA	M	9.108	0	1	0	5028.82	7	2.5	0.0836507	0	15.3	688602	643979
E	hillE98	61	234.215	2014-08-06	2370.96	ATH	M	16.87	0	1	0	5033.54	3	3	0.0810711	0	83	689178	644026
E	hill32	66	236.14	1/15/2016	2517.54	POS-EMM	M	14.32	1	1	1	5037.92	5	2	0.0798273	0	2	688661	643200
E	LE19	49	179.42	11/17/2014	2089.51	RIC	M	6.42	0	0	0	5040.62	5.87	7.5	0.0714475	0	10.2	689374	643384
E	LE75	87	176.4	8/23/2016	2072	POS	M	6.35	0	0	0	5056.53	3.6	1	0.0656998	0	66.3	689357	642338
S	hill8	53	230.37	7/13/2014	2035.02	SUM	F	13.58	0	1	0	5061.89	6	3	0.0556185	0	98	687877	641639
S	LS56	46	172.76	2014-11-04	2127.19	WOO	M	14.57	1	1	0	5065.3	3.46	6	0.0581375	1	16.02	687751	640936
E	hillE56	83	233.74	1/15/2016	2563.61	POS-EMM	M	14.68	1	2	0	5065.35	5	2	0.0812881	0	69	688587	643359
S	LS65	77	169.33	4/16/2014	2577.66	WOO	M	11.36	1	1	0	5070.83	1.6	17	0.0704493	0	3.54	687932	640403
S	LS98	57	173.02	2016-04-07	2326.81	SUM	F	8.83	0	0	0	5073.98	2	1	0.0853988	0	5.34	687716	640572
S	LS107	41	172.21	11/30/2014	2282.77	GAI	F	6.62	0	0	1	5085.84	4	1.5	0.0623897	1	2.88	687543	643643
E	hillE85	36	231.81	2015-03-03	3252.59	POL-BEA	F	13.13	1	0	4	5091.85	13	6	0.0969549	0	68	689011	645279
E	hill46	97	241.91	12/14/2015	2734.6	RIC-POL	M	9.7	1	1	0	5110.73	14	12	0.0815145	1	27	688295	644127
S	LS116	52	179.25	4/26/2015	2107.23	ISH	F	12.35	1	2	0	5119.7	6.56	1.8	0.0742002	0	27.72	687906	641059
E	LE37	35	175.8	2015-12-05	2118.04	ATH	M	7.65	1	0	1	5121.48	1.7	4.54	0.0631356	0	47.22	689219	644770
S	LS116	52	179.25	4/26/2015	2107.23	ISH	F	13.56	1	2	0	5137.9	6.64	2	0.0742002	0	11.22	687980	640811
E	hillE63	46	246.72	1/29/2016	2992.7	EMM-WIL	M	9	0	0	1	5145.92	4	2.96	0.0948938	0	29	688699	645079
S	LS96	42	176.38	4/26/2015	2075.18	KUB	M	14.92	0	2	0	5164.67	10	8.375	0.0730717	1	5.22	687720	640813
E	hillE65	44	232.3	2016-03-01	3118.22	FRE	M	16.4	1	2	0	5168.73	4.37	1	0.0988739	1	720	688684	645296
S	LS110	98	176.4	1/29/2015	3185.46	RAV	M	15.487	0	0	0	5176.23	11.75	6.58	0.112167	0	23.46	687634	638969
E	hillE55	57	280.84	2014-09-12	3565.19	ELI-YED	F	10.52	1	1	4	5191.36	9	12	0.121906	0	33	688470	645228
S	hill20	98	232.754	2015-01-03	4017.39	MBE-KIN	F	12.9	1	0	3	5201.38	12	8.36	0.141461	1	116	687483	645286
E	hillE12	64	234.22	2015-04-04	3127.09	ELI-PES	F	13.4	0	1	0	5203.31	3.83	2.73	0.093214	0	7	688491	645355
S	hill18	73	231.656	2014-08-12	1979.09	WOO	M	11.38	1	3	0	5207.64	13.7	5.66	0.0540898	0	20	687598	643083
S	LS111	100	176.4	1/29/2015	3382.8	RAV	M	15.97	0	0	0	5208.19	12	4.5	0.119116	0	10.8	687704	638829
E	hillE98	61	234.215	2014-08-05	2370.96	RWE	F	15.45	0	0	0	5227.46	8.96	2.36	0.0810711	1	34	689192	644055
S	LS66	83	176.54	4/16/2014	2524.55	WOO	M	11.71	1	1	0	5241	6	10.06	0.0689976	0	41.7	687776	640294
S	LS115	88	177.76	2015-03-03	2544.57	WOO	M	12.3	1	0	2	5248	6	11.13	0.0895998	1	38.34	687885	640124
S	hill24	86	233.5	2015-03-03	2422.87	WOO	M	12.27	1	0	3	5248	6	11.13	0.0853147	1	4	687885	640124
E	hillE59	51	237.58	7/15/2015	2963.04	WIL-PES	M	7.07	1	0	3	5282.6	2	3	0.0883239	0	25	688643	645443
S	LS48	47	170.07	2014-10-04	1537.39	ISH	F	8.056	1	0	0	5283.97	5.31	6.4	0.0420178	1	58.14	687404	641649
E	LE56	80	178.5	2016-07-02	2597.56	WAN	F	12.35	1	0	0	5303.09	1	2.62	0.0823646	0	8.76	688681	642561
S	hill52	76	255.13	2015-03-03	2470.09	WOO	M	13.57	1	1	2	5304.48	8.36	4.43	0.0869772	1	8	688036	640437
E	hillE98	61	234.215	2016-11-08	2059.18	ATH	M	13.88	1	0	0	5311.86	1	3	0.0652934	0	2	689260	644116
S	hill24	86	233.5	4/16/2014	2597.46	WOO	M	12.5	0	1	0	5334.49	5.84	5.44	0.0709903	1	3	687742	640206
S	LS112	100	165.9	1/29/2015	3309.54	RAV	M	16.57	0	0	0	5337.37	12	4.5	0.116536	0	7.44	687531	638806
E	LE8	53	179.7	2016-03-04	1974.05	WIL	M	6.65	1	0	1	5341.06	9	2	0.0625942	1	8.22	689209	643096
S	hill1	54	230.13	12/21/2014	2646.99	GAI	F	14.47	0	1	0	5350.54	15	8	0.072344	0	17	687407	644171
S	LS3	92	161.04	12/24/2013	2372.06	PEM	F	10.93	1	0	1	5370.97	1	1	0.0825879	0	4.8	687790	644474
E	hill28	100	234.22	12/14/2015	3003.85	RIC-BEA	M	9.15	1	0	1	5374.62	6	6	0.0895404	1	38	688295	644383
E	hillE98	61	234.215	1/21/2016	2059.18	BEA	M	10.42	0	1	0	5377.71	2.3	8	0.0652934	0	8	689252	644097
S	hill22	51	233.26	4/22/2014	1945.32	SUM	F	8.05	0	0	0	5385.54	8	10	0.0531668	0	8	687358	640662
S	LS6	99	170.56	2014-02-01	3289	IBR	M	10.67	0	1	0	5402.21	6.25	2.62	0.0898907	0	10.74	688390	639812
S	hill45	49	240.945	12/21/2014	2550.02	GAI	F	13.97	1	0	1	5429.37	15	7.57	0.0696937	0	11	687481	643902
S	LS119	41	178.39	5/23/2016	2331.94	WOO	M	17.5	1	0	0	5433.12	12.32	1	0.0855868	1	19.2	687788	640824
E	hillE62	54	232.54	2016-02-08	3359.84	ERA	M	16.75	1	1	0	5441.61	2	3	0.106535	1	3	688677	645566
S	LS15	84	177.57	2015-01-10	2275.67	KUB	M	12.83	1	2	1	5472.1	6.97	4.32	0.0801315	1	69.3	687977	642488
S	LS52	52	175	2014-11-04	2394.84	WOO	M	9.14	1	0	1	5472.36	2	11.5	0.0654527	0	14.4	687995	640795
E	LE5	57	175.9	2014-03-04	2135.38	WAN	F	15.62	0	0	0	5473.36	4.32	9	0.0730159	0	61.5	689332	643000
E	hillE89	32	245.995	2014-09-12	4208.39	PES	M	9.45	1	0	5	5515.11	7.88	3.23	0.143899	0	108	688980	644921
S	LS123	45	178.04	6/29/2016	2153.72	TOU	F	16.38	0	0	0	5539.92	3.45	2.5	0.079046	0	35.4	687589	641018
S	LS142	65	172.6	5/24/2015	2188.17	KUB	M	10.24	0	1	0	5540.07	2	3.88	0.0770502	0	52.32	687665	640472
S	LS97	36	174.72	6/20/2014	2108.64	SHO	M	10.477	1	0	0	5572.17	6	2	0.0576306	0	36.72	687632	640774
E	LE8	53	179.7	4/19/2015	2006.34	POS	M	13.01	1	1	0	5586.34	2.31	7	0.0598062	0	89.16	689201	643067
S	LS83	74	176.6	4/22/2014	2230	SUM	F	8.57	1	1	1	5587.37	5.05	8.89	0.0609473	0	27.54	687473	640400
S	hill30	42	234.94	12/14/2014	2019.87	RAV	M	14.45	1	0	0	5593.33	4	4	0.0552045	1	10	687397	644041
S	LS12	50	179.9	2014-09-01	1949.52	MBE	F	10.986	1	1	1	5602.11	6	5	0.0532817	1	7.44	687843	641756
E	hill6	97	230.37	9/29/2014	4002	YED	F	11.28	1	8	4	5647.25	15	7.4	0.136842	0	7	687850	644895
E	hillE28	90	230.85	2015-09-03	3465.68	GIA	F	8.33	1	0	1	5652.34	15.83	5.68	0.103307	1	19	688055	645365
E	LE4	56	179.14	2014-03-04	2386.67	WAN	F	10.87	1	0	0	5668.6	5	9	0.0816084	1	5.82	689051	643062
E	hill34	89	236.62	2016-04-02	2756.09	ATH	M	11.12	1	2	0	5674.45	4	5	0.0873911	0	4	688490	642894
E	hillE62	54	232.54	7/15/2015	3025.55	WIL-PES	M	16.62	1	3	0	5680.89	2	4	0.0901872	1	32	688676	645550
E	hillE26	37	231.575	2016-05-07	3048.71	BEA	M	13.93	1	0	3	5682.43	1.86	5	0.0966698	0	10	688926	645413
E	hill2	99	232.78	3/30/2016	3314.34	GIA	F	9.05	1	0	3	5701.73	12.18	8.34	0.105093	0	10	687808	643727
E	LE32	69	180	4/19/2015	2032.01	POS	M	9.89	0	1	0	5706.15	4.4	7	0.0605713	1	44.82	689059	643801
E	LE16	86	176.06	6/17/2014	3865.29	IND	F	13.97	1	0	0	5712.72	9	8	0.132167	1	18.36	689006	646197
S	hill47	58	243.1	1/18/2014	2536.8	KIN	F	10.35	0	0	2	5717.8	3	8.97	0.0693323	0	10	687672	643835
E	hillE98	61	234.215	5/23/2014	2370.96	POS	M	15.45	1	0	0	5734.18	3.22	9	0.0810711	0	11	689190	644038
E	hillE63	46	246.72	1/27/2016	2992.7	FRE	M	6.75	1	0	1	5739.91	5.02	3	0.0948938	1	113	688661	645066
E	hillE63	46	246.72	7/23/2016	2992.7	FRE	M	14.9	1	1	2	5742.7	2	4	0.0948938	0	91	688732	645044
S	LS53	71	179.42	2014-11-04	2538.25	WOO	M	9.55	1	0	1	5759.16	4	10.49	0.069372	0	13.2	687947	640483
S	LS96	42	176.38	6/19/2014	2189.21	JAC	M	17.137	1	0	0	5789.03	3.29	2	0.0598327	1	15.3	687761	640813
S	hill14	73	230.85	2014-11-04	2538.19	IBR-WOO	M	9.82	1	0	0	5789.33	8.82	10	0.0693704	0	40	687958	640445
S	LS134	54	173.8	5/20/2015	2287.56	ISH	F	6.97	0	0	0	5800.36	19	3	0.0805501	0	8.46	687923	640712
E	hillE3	73	230.37	2016-02-04	2225.75	IND-ERA	F	17.22	1	0	0	5809.67	13	8	0.070575	1	5	688987	643820
E	LE33	58	177.9	4/29/2015	2018.75	ERA	M	15.67	0	0	0	5809.95	2.48	11	0.0601759	0	28.26	689228	642998
S	hill41	87	239.51	2016-12-10	3077.26	JAC	M	17.22	1	1	0	5811.64	12	5	0.112942	1	2	687935	642853
E	hill25	94	230.85	9/29/2014	3941.48	YED	F	11.12	1	7	5	5827.78	13.66	6	0.134772	1	5	687918	644948
E	hillE13	91	230.37	2015-10-04	3347.23	WIL	M	9	1	0	3	5831.37	14	1.5	0.099776	1	64	688010	645184
S	LS124	90	176.08	5/17/2015	2651.62	SHO	M	14.55	0	1	0	5840.62	6	2	0.0933693	1	55.02	687997	640076
E	hillE50	83	232.3	2015-10-04	3163.18	BEA	M	8.62	1	0	6	5846.07	14	2	0.0942898	1	15	688161	645203
S	hill11	32	230.85	1/18/2014	2329.78	KIN	F	12.02	0	2	0	5847.61	3	1.85	0.0636745	0	61	687418	643712
E	hill12	99	243.706	3/30/2016	3482.92	GIA	F	9.4	1	2	1	5868.64	9.27	4.17	0.110438	0	48	687670	643794
S	hill24	86	233.5	5/26/2015	2422.87	IBR-GAI-JAC	M	8.98	0	0	0	5871.65	6	9	0.0853147	1	79	687761	640214
S	LS54	82	174.14	2014-11-04	2604.18	WOO	M	10.15	1	1	0	5889.32	13.01	10.67	0.0711741	0	18.06	687942	640297
E	hillE58	55	239.745	4/14/2015	2859.39	POS-PES	M	6.37	1	0	0	5908.37	6.48	6.8	0.0852342	1	6	688531	645160
S	LS171	40	178.9	2016-04-06	2292.75	TOU	F	8.2	0	0	0	5908.89	2	5.66	0.0841487	1	52.56	687708	640800
S	LS106	51	180	4/16/2016	2326.6	OPA	F	10.046	0	0	0	5910.26	9	10.47	0.0853908	0	82.62	687781	641250
E	hill36	67	237.1	3/30/2016	3370.64	GIA	F	9.2	1	1	2	5912.74	14	7.84	0.106878	0	12	687731	643830
E	hillE46	93	246.955	9/29/2014	3881.07	YED	F	11.02	1	6	6	5914.19	11	6	0.132707	1	5	688002	644995
S	LS116	52	179.25	5/16/2015	2107.23	WOO	M	14.3	1	0	0	5915.49	3.75	4.74	0.0742002	0	95.64	687912	641093
E	LE65	88	178.3	3/28/2016	2824.38	KOR	F	11.63	0	0	0	5947.21	10	6	0.0895565	1	6.18	688392	642829
E	hillE6	98	230.37	2015-08-03	4408.48	FAT-POS-WEH	M	16.08	1	5	0	5949.49	17	2.5	0.13141	1	52	687555	646520
S	LS170	77	177	5/27/2016	2924.05	WOO	M	8.45	0	0	1	5964.87	6.71	8	0.107319	0	43.2	688310	641460
S	LS61	52	176.06	5/27/2016	2473.86	WOO	M	11.35	0	1	0	5970.03	5.35	3.62	0.0907957	0	118.2	687893	641031
E	hillE89	32	245.995	1/13/2016	2589.96	FRE-WIL-ERA	M	13.78	1	0	2	5972.98	8	1	0.0821236	0	81	689032	644882
S	LS168	49	172.68	4/16/2016	2162.54	PEM	F	10.75	0	0	0	5975.83	2.93	12.87	0.0793698	1	26.58	687564	641306
E	LE46	69	153.8	12/14/2015	2930.44	BEA	M	6.38	1	0	1	5998.45	12.9	2	0.087352	1	21.42	688427	644993
E	hillE63	46	246.72	1/13/2016	2992.7	FRE-WIL-ERA	M	14.03	1	1	1	6007.05	8	1	0.0948938	1	3	688635	645100
S	LS127	63	177.74	5/20/2015	2332.41	JAC	M	7.18	0	0	0	6008.14	1.21	2.32	0.0821293	0	15	687913	640538
E	hillE63	46	246.72	1/21/2016	2992.7	BEA	M	6.57	1	0	1	6008.83	9.82	8.65	0.0948938	1	21	688677	645076
S	LS147	90	176.8	5/26/2015	2655.58	IBR	M	7.99	0	0	0	6022.9	2.29	9	0.0935087	0	30	687903	639961
E	hillE63	46	246.72	1/15/2016	2992.7	YEH	F	14	1	1	0	6025.58	1	2	0.0948938	0	10	688698	645074
S	LS144	95	173.17	5/26/2015	2893.72	IBR	M	7.03	1	0	0	6031.94	3.03	9	0.101894	0	15	688308	640085
E	hillE38	96	235.66	1/16/2016	3954.05	POS	M	12.88	1	3	4	6036.75	6	5.25	0.125377	0	29	687770	645390
S	hill43	54	240.47	6/27/2014	2079.98	PEM	F	9.35	0	0	0	6043.9	3	8	0.0568473	0	33	687406	640616
S	LS98	57	173.02	6/27/2014	2287.92	PEM	F	7.67	0	0	0	6046.05	13.73	4.22	0.0625304	0	97.38	687501	640552
S	LS120	49	177.57	5/16/2015	2256.61	KUB	M	12.848	1	0	1	6073.01	6	5	0.0794604	1	52.02	687942	640719
S	LS95	45	171.73	6/19/2014	1712.57	JAC	M	15.012	1	0	0	6096.44	1	4	0.0468058	1	20.4	687738	640803
S	LS172	42	170.7	2016-04-06	2352.66	TOU	F	9.161	0	0	0	6101.59	2.94	8.77	0.0863472	0	57.12	687767	640742
S	hill22	51	233.26	2016-06-07	2010.82	JAC	M	6.75	0	0	0	6109.51	3	2.5	0.0738012	0	3	687389	640772
E	hillE63	46	246.72	2016-09-02	2992.7	WIL	M	14.73	1	2	0	6132.66	3	2	0.0948938	1	159	688621	645105
S	LS141	85	177	5/24/2015	2326.86	KUB	M	8.75	0	1	0	6142.15	1	9	0.0819339	1	13.2	687719	640259
S	LS140	88	170.9	5/24/2015	2578.16	KUB	M	7.68	0	0	1	6183.72	6	9	0.0907827	1	27.42	687902	640089
S	LS139	93	174.6	5/23/2015	2804.55	WOO	M	12.7	1	0	0	6189.22	13	1.22	0.0987545	1	44.82	688213	640164
E	LE53	48	179.8	1/15/2016	2375.19	YEH	F	13.25	1	0	2	6198.51	1	2	0.0753135	0	6.66	689134	644574
E	hillE63	46	246.72	2016-10-01	2992.7	POS-POL-EMM-YEH-IND-WIL	M	14.33	1	1	6	6202.42	6.38	1	0.0948938	0	3	688696	645104
E	hillE59	51	237.58	9/29/2014	3584.22	YED	F	9.43	1	4	8	6220.56	7	6.79	0.122557	1	58	688279	645198
S	LS144	95	173.17	5/25/2015	2893.72	JAC	M	14.36	1	0	0	6223.62	10	2	0.101894	0	24.6	688292	640147
E	hillE12	64	234.22	2015-09-07	3127.09	POL	F	12.4	1	0	1	6230.39	2.81	1	0.093214	1	48	688531	645504
S	LS146	85	180	5/25/2015	2596.24	IBR	M	14.146	1	0	0	6230.74	2	1.53	0.0914193	0	26.52	688111	640284
E	hillE43	93	241.43	2015-10-04	3405.72	BEA	M	9.82	1	3	3	6236.49	7.44	2.61	0.10152	1	6	688050	645183
E	hillE32	45	230.855	2016-10-01	3189.18	POS-POL-EMM-YEH-IND-WIL	M	15.22	1	3	4	6256.61	10	5	0.101124	0	9	688744	645384
E	LE59	70	169.7	2016-07-02	2158.72	WAN	F	16	0	0	0	6273.88	1	8.6	0.0684498	0	13.14	689374	642129
S	LS55	91	171.2	2014-11-04	2901.14	WOO	M	10.995	1	1	0	6274.54	3.01	12.15	0.0792901	0	67.32	687933	639919
E	hillE30	92	230.855	2015-10-04	3391.32	WIL	M	9.35	1	1	2	6281.02	7.44	2.5	0.10109	1	15	688000	645142
E	hill32	66	236.14	2016-04-02	2517.54	ATH	M	9.48	1	2	0	6284.06	4	5.5	0.0798273	1	8	688643	643086
E	hillE26	37	231.575	7/23/2016	3048.71	FRE	M	15.17	1	2	1	6286.16	2	4	0.0966698	0	33	688875	645365
E	hillE46	93	246.955	2015-10-04	3315.11	BEA	M	10.42	0	4	2	6286.45	7.44	2.61	0.0988186	1	69	688001	645133
S	LS4	96	178.55	12/26/2013	2355.57	SUM	F	13.47	0	2	1	6301.92	3.44	8	0.082014	0	10.2	688642	641647
E	hillE49	88	232.78	2015-12-04	3466.08	ATH	M	14.2	1	0	4	6303.73	3.14	3.21	0.103319	0	2	688228	645729
E	LE64	35	178.7	3/22/2016	2575.23	WIL	M	15.037	0	0	0	6306.99	6	3.66	0.0816565	1	36.78	689125	645279
S	LS124	90	176.08	5/17/2015	2651.62	SHO	M	12.18	0	1	0	6314.73	6	6	0.0933693	1	18.72	687772	640043
E	hillE89	32	245.995	2016-09-02	2589.96	WIL	M	13.53	1	1	1	6316.02	8	2	0.0821236	1	11	689011	644920
S	hill22	51	233.26	5/22/2015	1794.61	RAP	F	14.32	0	1	0	6326.81	4.27	5	0.0631921	0	170	687386	640742
E	hillE4	45	230.61	2016-10-01	3258.21	YEH-IND-WIL	F	15.38	1	4	3	6334	2.46	5	0.103313	0	11	688733	645474
S	LS97	36	174.72	5/22/2015	1980.78	PEM	F	13.08	1	0	1	6340.1	3	5	0.0697476	0	17.94	687605	640795
E	LE21	36	176.7	2016-03-01	2320.15	FRE	M	14.47	1	0	4	6341.88	1	2	0.0735682	0	16.14	689318	644730
E	hillE72	58	234.7	2014-01-12	2598.66	FAT	F	9.7	1	0	5	6371.54	8	9.5	0.0888569	0	3	688885	643233
S	LS188	71	177	7/25/2016	2482.03	ASA	F	15.02	1	0	2	6373.86	3	2	0.0910954	1	26.46	687859	640445
E	hillE98	61	234.215	3/19/2014	2370.96	WIL	M	16.73	1	0	0	6385.09	4.36	1	0.0810711	0	8	689235	644120
S	LS138	88	180	5/23/2015	2545.04	WOO	M	9.605	1	0	0	6389.33	11	3	0.0896165	1	21.42	687737	639885
S	LS94	44	171.38	5/16/2015	2289.84	KUB	M	8.2	1	0	1	6390	20.19	5	0.0806302	1	15.72	687939	640727
S	LS83	74	176.6	5/20/2015	2043.36	ISH	F	10.25	0	0	0	6394.31	6	1.54	0.0719511	1	43.2	687413	640442
E	hillE67	40	235.9	10/16/2016	3077.29	ATH-FRE	M	17.43	1	2	0	6414.15	5	5	0.097576	0	12	688806	645317
S	LS137	54	178.59	5/22/2015	1915	PEM	F	13.48	0	0	1	6443.48	10	5	0.0674313	0	46.98	687504	640728
S	LS136	51	176.71	5/22/2015	2099.99	PEM	F	12.68	0	0	1	6446.52	6	5	0.0739454	1	18.48	687682	640631
E	hillE66	40	235.9	9/29/2014	3473.3	YED	F	8.07	1	3	9	6448.35	17	8.27	0.118764	1	73	688737	645439
S	LS124	90	176.08	5/17/2015	2651.62	SHO	M	13.98	0	1	0	6457.29	6	2	0.0933693	1	8.64	687998	640082
S	LS5	90	173.45	2014-11-04	2936.57	WOO	M	12.59	1	1	0	6467.59	3.35	8.45	0.0802584	1	26.4	687735	639654
E	hillE89	32	245.995	2014-10-02	2892.56	ATH	M	14.12	1	1	0	6470.35	4	3.55	0.0989064	0	4	689182	645065
S	LS128	90	175.1	5/20/2015	2668.08	JAC	M	9.54	0	0	0	6472.74	10	1	0.093949	0	15	687893	639922
S	LS120	49	177.57	5/16/2015	2256.61	KUB	M	11.5	1	0	1	6501.53	12	5	0.0794604	1	20.7	687906	640767
S	hill24	86	233.5	2014-09-01	2597.46	MBE	F	13.42	0	3	0	6502.03	8	14	0.0709903	0	38	687694	640174
S	LS5	90	173.45	12/29/2013	2915.59	MBE	F	11.52	1	0	0	6531.76	3.82	9.13	0.101512	1	78	687708	639717
S	LS123	45	178.04	5/16/2015	1842.59	KUB	M	16.7	0	1	0	6541.11	7	5	0.0648818	0	9.6	687581	641022
E	hillE98	61	234.215	2016-12-05	2059.18	CHA-ERA	F	15.25	1	0	0	6541.15	6	2	0.0652934	0	71	689206	644051
S	LS129	91	171.5	5/20/2015	2672.6	JAC	M	10.62	0	0	0	6558.78	10	2.27	0.0941083	0	23.28	687874	639897
S	LS179	95	179.3	6/27/2016	2812.55	TOU	F	13.67	1	0	0	6576.62	7.49	2	0.103226	0	29.7	687886	639587
S	LS130	91	176.14	5/20/2015	2698.99	JAC	M	11.05	0	0	0	6583.41	10	3	0.0950373	0	29.4	687876	639871
E	hillE106	32	252.96	2016-03-01	2714.31	FRE	M	15.3	1	0	2	6587.98	1	2	0.0860665	1	10	689300	645391
S	LS5	90	173.45	6/27/2016	2679.7	TOU	F	12.8	1	0	0	6592.02	1.46	1.5	0.0983505	1	25.8	687756	639671
S	LS180	97	173.3	6/27/2016	2950.91	TOU	F	14.23	1	0	0	6593.53	6.28	2	0.108305	0	8.34	687949	639531
S	hill19	85	231.81	6/26/2016	2374.2	KUB-KIN	M	17.43	1	0	0	6616.65	8	8.5	0.0871379	0	3	687479	639929
S	LS178	93	175.5	6/27/2016	2775.24	TOU	F	13.43	1	0	0	6644.81	4	2.5	0.101857	1	5.34	687787	639582
E	hillE89	32	245.995	12/13/2015	2286.49	YED	F	16.68	1	1	0	6644.94	2.33	6.29	0.0681569	1	16	689083	644916
S	LS181	95	171.7	6/27/2016	2860.93	TOU	F	14.82	0	0	0	6646.33	2.03	2.62	0.105002	0	94.32	687630	639225
S	LS177	84	177.56	6/27/2016	2318.76	PEM	F	9.83	1	0	0	6655.21	5.75	2.5	0.0851034	1	20.4	687446	639913
S	hill19	85	231.81	6/27/2016	2374.2	PEM-TOU	F	9.63	1	0	0	6655.21	6.29	2.29	0.0871379	1	29	687446	639913
E	LE54	89	175.6	1/16/2016	3773.86	POS	M	14.52	0	5	4	6676.48	2	1	0.119663	1	20.4	688296	645790
S	hill43	54	240.47	5/16/2015	1923.34	KUB	M	15.65	0	0	0	6676.73	3	5	0.0677251	1	29	687467	640608
E	LE38	77	180	3/28/2016	2074.02	PES	M	14.55	0	0	0	6683.17	9	10	0.065764	0	3.3	689294	642561
E	hillE78	37	234.94	4/22/2015	2643.68	ATH	M	15.05	1	2	1	6692.94	3	5	0.0788042	1	23	689324	644848
E	hillE26	37	231.575	2016-08-09	3048.71	FRE	M	13.48	1	0	2	6750.78	1	7	0.0966698	1	72	688928	645367
E	hillE22	37	230.85	12/13/2015	2625.24	WIL-MAI	M	16.92	1	0	0	6766.87	8	11	0.0782546	1	5	688862	645262
S	LS98	57	173.02	2016-04-06	2326.81	WOO	M	11.15	0	0	1	6825.26	8	11.87	0.0853988	0	53.1	687710	640566
S	LS131	92	177.5	5/20/2015	2750.77	JAC	M	11.74	0	0	0	6827.6	1	2.6	0.0968607	1	24.42	687743	639658
S	hill11	32	230.85	10/23/2014	2329.78	WOO	M	16.27	0	1	0	6837.51	4	13	0.0636745	0	276	687454	643731
E	LE66	26	178.8	2016-02-04	2466.31	IND	F	16.37	1	0	1	6887.89	13	8	0.0782028	1	4.62	689280	644941
E	hillE106	32	252.96	1/16/2016	2714.31	POS-EOL	M	16.4	0	7	0	6896.08	2	1	0.0860665	0	21	689353	645383
S	LS143	68	173.25	5/25/2015	2057.93	JAC	M	12.72	1	0	0	6899.75	1.71	2	0.0724642	1	14.76	687548	640475
S	LS145	70	176.5	5/25/2015	1995.72	IBR	M	13.26	1	0	0	6926.89	2	2	0.0702739	1	9.6	687489	640496
S	hill24	86	233.5	2016-04-06	2514.97	WOO	M	12.38	0	0	0	6962.9	6.94	10	0.0923046	0	2	687774	640223
S	LS174	86	178.8	2016-04-06	2479.6	WOO	M	12.65	1	0	1	6962.9	7	10	0.0910062	0	10.2	687774	640223
E	hillE58	55	239.745	4/17/2015	2859.39	GIA-RIC	M	16.15	1	4	0	6966.21	1	4.15	0.0852342	1	32	688568	645176
E	hillE106	32	252.96	1/19/2014	2994.92	YED	F	13.37	1	0	0	7008.36	4.96	3.81	0.102406	0	2	689335	645392
E	hillE58	55	239.745	4/17/2015	2859.39	RIC	M	16.8	1	3	0	7019.42	1	5.48	0.0852342	1	21	688597	645210
E	hillE66	40	235.9	2015-03-04	2846.63	WAN	F	15	1	0	2	7029.54	9.82	2.56	0.0848539	1	17	688799	645438
E	hillE26	37	231.575	9/13/2016	3048.71	FRE	M	8.6	0	3	2	7049.6	1	12	0.0966698	0	8	688910	645386
E	hillE81	37	232.3	10/16/2016	3004.36	ATH-FRE	M	13.87	1	0	2	7051.65	5	5	0.0952636	1	8	688996	645391
S	LS132	93	176.8	5/20/2015	2793.77	JAC	M	12.24	1	0	0	7068.79	1	3	0.098375	1	17.88	687780	639627
S	LS90	61	177.17	2016-04-06	2178.61	TOU	F	11.77	1	0	0	7076.26	1.05	8.09	0.0799595	0	28.8	687581	640547
E	hillE66	40	235.9	9/21/2014	3473.3	ATH-GIA	M	15.67	1	5	2	7078.99	15.9	8	0.118764	0	107	688736	645433
E	hillE58	55	239.745	4/18/2015	2859.39	WIL	M	15.82	1	2	0	7081.29	5.66	3.74	0.0852342	1	35	688565	645178
E	hillE78	37	234.94	4/17/2015	2643.68	GIA	F	9.12	0	0	4	7134.5	4.66	14	0.0788042	0	68	688892	645305
S	LS173	73	177.63	2016-04-06	2061.99	KIN	F	11.48	0	0	0	7188.05	4.68	10.81	0.0756794	0	23.1	687407	640462
S	LS131	88	178.5	7/16/2016	2705.04	KUB	M	8.5	0	0	0	7189.39	3.72	1.38	0.0992803	0	13.08	687532	639717
S	LS119	41	178.39	5/30/2016	2331.94	LUC	F	16.8	1	0	0	7247.4	7.5	8	0.0855868	1	15.84	687716	640822
S	LS84	92	172.94	4/22/2014	3044.06	SUM	F	11.494	1	2	0	7259.83	13	4.1	0.0831961	1	25.5	687396	639440
E	LE30	37	177.8	4/17/2015	2707.34	GIA	F	9.409	1	2	2	7262.4	8	4.65	0.0807017	0	35.46	689057	645537
E	hillE98	61	234.215	2016-04-02	2059.18	ATH	M	7.77	1	1	1	7496.24	4.59	5.72	0.0652934	1	2	689282	643995
E	hillE106	32	252.96	2015-02-01	2345.93	WEH	F	15.23	1	0	0	7572.52	2	4	0.0699287	1	41	689412	645390
E	hillE36	68	231.81	4/28/2016	3408.53	WIL-POS	M	14.7	1	3	0	7739.63	1.76	13.1	0.108079	0	76	689234	645871
E	LE31	59	180	4/17/2015	2975.91	GIA	F	14.23	1	2	2	7849.69	6	7.06	0.0887075	1	44.28	688958	645832
E	hillE106	32	252.96	12/28/2015	2345.93	KOR	F	10.67	1	0	0	7873.93	1.48	9	0.0699287	0	40	689319	645359
E	hillE89	32	245.995	11/28/2014	2892.56	WIL	M	7.38	1	0	2	7912.77	6.85	1.42	0.0989064	1	19	689096	644887
S	LS133	100	170.58	5/20/2015	3272.68	JAC	M	14.39	1	0	0	7950.25	1.76	6.84	0.115238	0	4.2	687618	638938
E	hillE89	32	245.995	2016-03-02	2589.96	CHA	F	18.67	1	0	0	8029.37	5	10	0.0821236	1	273	689187	644908
E	hillE1	100	230.37	9/19/2014	5218.47	FRE-BEA	M	13.57	1	2	3	8474.18	9	14.17	0.178437	1	10	688995	647825
E	LE1	55	180	2014-10-12	2361.04	ELI	F	10.82	1	0	0	9027.79	1.35	12.82	0.0807318	1	40.08	693853	642717
