# Supplementary material for: Chimpanzees make tactical use of high elevation in territorial contexts
Source: PLoS Biol. 2023 Nov 2;21(11):e3002350. doi: 10.1371/journal.pbio.3002350 (PMC10621857; doi:10.1371/journal.pbio.3002350)
Supplement: S1 Analysis — (TXT) [file pbio.3002350.s018.txt]

setwd("path")

install.packages("lme4")
library(lme4)

contr=glmerControl(optimizer="bobyqa", optCtrl=list(maxfun=100000))
source("three_d_plot.r")
source("diagnostic_fcns.r")
source("boot_glmm.r")

xdata1<-read.csv(file="S1_data.xlsx", header=T, sep="\t")
str(xdata1)  

table(xdata1$group)

xdata1$date=as.Date(as.character(xdata1$date), format="%m/%d/%Y", na.rm=T)

xx=as.character(xdata1$time.start)

xx=matrix(as.numeric(unlist(strsplit(xx, split=":", fixed=T))), ncol=2, byrow=T)

xdata1$daytime_start=round(xx[, 1]+xx[,2 ]/60 , digits=2)

##### variables transformations ###

resp1=xdata1$stop_num


z.adult_own_party=as.vector(scale(xdata1$adult.party.size))
mean(xdata1$adult.party.size)
sd(xdata1$adult.party.size)


z.own_party=as.vector(scale(xdata1$party_size))

mean(xdata1$party_size)
sd(xdata1$party_size)

z.dist=as.vector(scale(xdata1$distance.to.rivals))
mean(xdata1$distance.to.rivals)
sd(xdata1$distance.to.rivals)

z.kern=as.vector(scale(xdata1$kernel))
mean(xdata1$kernel)
sd(xdata1$kernel)

z.elev=as.vector(scale(xdata1$elevation))
mean(xdata1$elevation)
sd(xdata1$elevation)

z.time_start=as.vector(scale(xdata1$daytime_start))
mean(xdata1$daytime_start)
sd(xdata1$daytime_start)


xdata1$nb_hills_passed_before=as.numeric(xdata1$nb_hills_passed_before)
z.nb_hills_before=as.vector(scale(xdata1$nb_hills_passed_before))
mean(xdata1$nb_hills_passed_before)
sd(xdata1$nb_hills_passed_before)


xdata1$nb_hills_passed_after=as.numeric(xdata1$xdata1$nb_hills_passed_after)
z.nb_hills_after=as.vector(scale(xdata1$nb_hills_passed_after))
mean(xdata1$nb_hills_passed_after)
sd(xdata1$nb_hills_passed_after)

z.rel_dist_ctre=as.vector(scale(xdata1$relative_dist_centre))
mean(xdata1$relative_dist_centre)
sd(xdata1$relative_dist_centre)


test.data1=cbind(xdata1, resp1, z.own_party, z.dist, z.kern, z.elev, z.time_start, z.nb_hills_before, z.nb_hills_after, z.rel_dist_ctre, z.adult_own_party)

test.data1$out.back=as.factor(test.data1$out.back)
direction.code=as.numeric(test.data1$out.back==levels(test.data1$out.back)[2])
direction.code=direction.code-mean(direction.code)


test.data1$hill_ID=as.factor(test.data1$hill_ID)
test.data1$group=as.factor(test.data1$group)
test.data1$target_sex=as.factor(test.data1$target_sex)
test.data1$target=as.factor(test.data1$target)

group.code=as.numeric(test.data1$group==levels(test.data1$group)[2])
group.code=group.code-mean(group.code)

target.code=as.numeric(test.data1$target_sex==levels(test.data1$target_sex)[2])
target.code=target.code-mean(target.code)

#### model response is stop at hills or not ###

contr=glmerControl(optimizer="bobyqa", optCtrl=list(maxfun=100000))

### check for collinearity
library(car)


xres2=glm(resp1 ~ out.back + z.nb_hills_before + z.nb_hills_after + z.adult_own_party + z.dist + z.rel_dist_ctre + z.kern + z.elev + z.time_start + group + target_sex, data=test.data1, family=binomial)
vif(xres2)	

        

### check which slopes are needed

source("diagnostic_fcns.r")

xx.fe=fe.re.tab(fe.model="resp1 ~ out.back + z.nb_hills_before + z.nb_hills_after + z.adult_own_party + z.dist + z.dist_ctre + z.kern + z.elev + z.time_start + group + target_sex", re="hill_ID", other.vars = NULL, data=test.data1)

xx.fe$summary    ## 

xx.fe=fe.re.tab(fe.model="resp1 ~ out.back + z.nb_hills_before + z.nb_hills_after + z.adult_own_party + z.dist + z.dist_ctre + z.kern + z.elev + z.time_start + group + target_sex", re="date", other.vars = NULL, data=test.data1)

xx.fe$summary   ## 

xx.fe=fe.re.tab(fe.model="resp1 ~ out.back + z.nb_hills_before + z.nb_hills_after + z.adult_own_party + z.dist + z.dist_ctre + z.kern + z.elev + z.time_start + group + target_sex", re="target", other.vars = NULL, data=test.data1)

xx.fe$summary  ## 


### full model - all slopes at zero variance removed
full1=glmer(resp1 ~ out.back + z.nb_hills_before + z.nb_hills_after + z.adult_own_party + z.dist + z.adult_own_party*z.dist + z.rel_dist_ctre + I(z.rel_dist_ctre^2) + z.kern + z.elev + z.time_start + group + target_sex + (1 + direction.code + z.adult_own_party + z.dist + z.adult_own_party:z.dist  + group.code + target.code || hill_ID) + (1 + z.rel_dist_ctre || date) + (1 + direction.code + z.nb_hills_before || target), data=test.data1, family=binomial, control=contr)

summary(new_res10e)

#temporal autocorrelation:

test.data1$time.spent2=(test.data1$time.spent/60)

resis4=residuals(full1)
acf(resis4)
all.cors=unlist(lapply(unique(test.data1$date), function(x){
	xx=which(test.data1$date==x)
	isel=test.data1[xx, ]
	times=isel$daytime_start+runif(min=0, max=isel$time.spent2, n=1)
	t.diff=abs(outer(times, times, "-"))
	res.diff=abs(outer(resis4[xx], resis4[xx], "-"))
	return(c(cor(t.diff[upper.tri(t.diff)], res.diff[upper.tri(res.diff)]), length(xx)))
}))
all.cors=matrix(unlist(all.cors), ncol=2, byrow=T)
colnames(all.cors)=c("rho", "N")
hist(all.cors[, "rho"])
weighted.mean(x=all.cors[, "rho"], w=all.cors[, "N"], na.rm=T)


source("ac_terms.r")

get.aic<-function(isd){
iac.term=get.1d.ac(resis=resis4, ac.sd=isd, lat=as.numeric(as.Date(test.data1$date)), long=NULL, contr.fac=test.data1$group)
ires.full=glmer(resp1 ~ out.back + z.nb_hills_before + z.nb_hills_after + z.adult_own_party + z.dist + z.adult_own_party*z.dist + z.rel_dist_ctre + I(z.rel_dist_ctre^2) + z.kern + z.elev + z.time_start + group + target_sex + (1 + direction.code + z.adult_own_party + z.dist + z.adult_own_party:z.dist  + group.code + target.code || hill_ID) + (1 + z.rel_dist_ctre || date) + (1 + direction.code + z.nb_hills_before || target) + iac.term, data=test.data1, family=binomial, control=contr)
return(AIC(ires.full))
}
as.numeric(as.Date(test.data1$date))

all.sd=c(1:30, seq(32, 60, by=5), seq(62, 142, by=10))
all.aic=unlist(lapply(all.sd, get.aic))
plot(all.sd, all.aic)
plot(all.sd[1:20], all.aic[1:20])
xsd=optimize(get.aic, lower=17, upper=140)
abline(v=xsd$minimum, h=xsd$objective)

#getting the auto correlation term
ac.term=get.1d.ac(resis=resis4, ac.sd=xsd$minimum, lat=as.numeric(as.Date(test.data1$date)), long=NULL, contr.fac=test.data1$group)

test.data1$ac.term=ac.term
#z-transform
test.data1$z.ac=as.vector(scale(test.data1$ac.term))

##running the model with the auto correlation term
full2=glmer(resp1 ~ out.back + z.nb_hills_before + z.nb_hills_after + z.adult_own_party + z.dist + z.adult_own_party*z.dist + z.rel_dist_ctre + I(z.rel_dist_ctre^2) + z.kern + z.elev + z.time_start + group + target_sex + z.ac + (1 + direction.code + z.adult_own_party + z.dist + z.adult_own_party:z.dist  + group.code + target.code || hill_ID) + (1 + z.rel_dist_ctre || date) + (1 + direction.code + z.nb_hills_before || target), data=test.data1, family=binomial, control=contr)

## full-null model comparison
null=glmer(resp1 ~ z.rel_dist_ctre + I(z.rel_dist_ctre^2) + z.kern + z.elev + z.time_start + group + target_sex + z.ac + (1 + direction.code + z.adult_own_party + z.dist + z.adult_own_party:z.dist  + group.code + target.code || hill_ID) + (1 + z.rel_dist_ctre || date) + (1 + direction.code + z.nb_hills_before || target), data=test.data1, family=binomial, control=contr)

anova(full2, null2, test = "Chisq")

######
summary(full2)


### check overdispersion and leverage full model                             
overdisp.test(full2)

lev.thresh(full2)


### effect sizes full model
install.packages("partR2")
library(partR2)

R2_Ext1a <- partR2(full2,
                  R2_type = "marginal", nboot=10)

print(R2_Ext1a, round_to = 3)

R2_Ext2a <- partR2(full2,
                  R2_type = "conditional", nboot=10)

print(R2_Ext2a, round_to = 3)

R2_Ext5 <- partR2(full2,  partvars = c("z.time_start"),
                  R2_type = "marginal")

print(R2_Ext5, round_to = 3)


R2_Ext12 <- partR2(full2,  partvars = c("z.nb_hills_after"),
                  R2_type = "marginal")

print(R2_Ext12, round_to = 3)


R2_Ext14 <- partR2(full2,  partvars = c("out.back"),
                  R2_type = "marginal")

print(R2_Ext14, round_to = 3)

### reduced model without interaction 
red1=glmer(resp1 ~ out.back + z.nb_hills_before + z.nb_hills_after + z.adult_own_party + z.dist  + z.rel_dist_ctre + I(z.rel_dist_ctre^2) + z.kern + z.elev + z.time_start + group + target_sex + (1 + direction.code + group.code + target.code || hill_ID) + (1 + direction.code +  z.rel_dist_ctre || date) + (1 + direction.code + z.nb_hills_before || target), data=test.data1, family=binomial, control=contr)

summary(red1)

resis44=residuals(red1)

### temporal autocorrelation calculation
all.cors=unlist(lapply(unique(test.data1$date), function(x){
	xx=which(test.data1$date==x)
	isel=test.data1[xx, ]
	times=isel$daytime_start+runif(min=0, max=isel$time.spent2, n=1)
	t.diff=abs(outer(times, times, "-"))
	res.diff=abs(outer(resis44[xx], resis44[xx], "-"))
	return(c(cor(t.diff[upper.tri(t.diff)], res.diff[upper.tri(res.diff)]), length(xx)))
}))
all.cors=matrix(unlist(all.cors), ncol=2, byrow=T)
colnames(all.cors)=c("rho", "N")
hist(all.cors[, "rho"])
weighted.mean(x=all.cors[, "rho"], w=all.cors[, "N"], na.rm=T)


### build the ac_term 
get.aic<-function(isd){
iac.term=get.1d.ac(resis=resis44, ac.sd=isd, lat=as.numeric(as.Date(test.data1$date)), long=NULL, contr.fac=test.data1$group)
ires.full=glmer(resp1 ~ out.back + z.nb_hills_before + z.nb_hills_after + z.adult_own_party + z.dist  + z.rel_dist_ctre + I(z.rel_dist_ctre^2) + z.kern + z.elev + z.time_start + group + target_sex + (1 + direction.code + group.code + target.code || hill_ID) + (1 + direction.code +  z.rel_dist_ctre || date) + (1 + direction.code + z.nb_hills_before || target) + iac.term, data=test.data1, family=binomial, control=contr)
return(AIC(ires.full))
}

all.sd=c(1:20, seq(25, 50, by=5), seq(60, 100, by=10), seq(150, 400, by=50))
all.aic=unlist(lapply(all.sd, get.aic))
plot(all.sd, all.aic)
plot(all.sd[1:20], all.aic[1:20])
xsd2=optimize(get.aic, lower=0, upper=100)
abline(v=xsd2$minimum, h=xsd2$objective)

#getting the auto correlation term
ac.term2=get.1d.ac(resis=resis4, ac.sd=xsd2$minimum, lat=as.numeric(as.Date(test.data1$date)), long=NULL, contr.fac=test.data1$group)

test.data1$ac.term2=ac.term2
#z-transform
test.data1$z.ac2=as.vector(scale(test.data1$ac.term2))

##running the model with the auto correlation term
red2=glmer(resp1 ~ out.back + z.nb_hills_before + z.nb_hills_after + z.adult_own_party + z.dist  + z.rel_dist_ctre + I(z.rel_dist_ctre^2) + z.kern + z.elev + z.time_start + group + target_sex + z.ac2 + (1 + direction.code + group.code + target.code || hill_ID) + (1 + direction.code +  z.rel_dist_ctre || date) + (1 + direction.code + z.nb_hills_before || target), data=test.data1, family=binomial, control=contr)


summary(red2)


## check for overdispersion and leverage - reduced model
overdisp.test(red2)
lev.thresh(red2)
 
##effect sizes
install.packages("partR2")
library(partR2)

R2_Ext1b <- partR2(red2,
                  R2_type = "marginal", nboot=10)

print(R2_Ext1b, round_to = 3)


R2_Ext2b <- partR2(red2,
                  R2_type = "conditional", nboot=10)

print(R2_Ext2b, round_to = 3)


R2_Ext18 <- partR2(red2,  partvars = c("z.time_start"),
                  R2_type = "marginal")

print(R2_Ext18, round_to = 3)


R2_Ext25 <- partR2(red2,  partvars = c("z.nb_hills_after"),
                  R2_type = "marginal")

print(R2_Ext25, round_to = 3)


R2_Ext27 <- partR2(red2,  partvars = c("out.back"),
                  R2_type = "marginal")

print(R2_Ext27, round_to = 3)


####   confidence intervals 

## full model
boot.res19=boot.glmm.pred(model.res=full2, excl.warnings=T, nboots=100, para=T)
boot.res19$ci.estimates                             

        
## reduced model                                    
boot.res1=boot.glmm.pred(model.res=red2, excl.warnings=T, nboots=100, para=T)
boot.res1$ci.estimates    

             ### plots based on reduced model  - 

#### Figure 3A
install.packages("sjPlot")
library(sjPlot)

install.packages("ggplot2")
library(ggplot2)

set_theme(base = theme_classic(), #To remove the background color and the grids
          theme.font = 'serif',   #To change the font type
          axis.title.size = 2.0,  #To change axis title size
          axis.textsize.x = 1.5,  #To change x axis text size
          axis.textsize.y = 1.5)
ggplot(red2,aes(x=out.back,y=resp1))+
  stat_summary(fun.data=mean_cl_boot,size=2)+
  ylim(c(0,1))  

xx=table(test.data1$out.back, test.data1$stop_num)
xx=as.data.frame(xx) 
xx
  Var1 Var2 Freq
1   in    0  225
2  out    0  177
3   in    1   75
4  out    1  240

+ annotate( geom="point", x = 1:2, y = c(-0.1, 1.05)

points(x=1, y=0.1, cex=0.5*sqrt(xx$Freq[1]) , pch=19, col= adjustcolor("deepskyblue4", alpha=0.25))
points(x=2, y=-0.1, cex=0.5*sqrt(xx$Freq[2]) , pch=19, col= adjustcolor("deepskyblue4", alpha=0.25))
points(x=1, y=1.05, cex=0.5*sqrt(xx$Freq[3]) , pch=19, col= adjustcolor("deepskyblue4", alpha=0.25))
points(x=2, y=1.05, cex=0.5*sqrt(xx$Freq[4]) , pch=19, col= adjustcolor("deepskyblue4", alpha=0.25))


#### reduced model for plotting
group_S=as.numeric(xdata1$group==levels(xdata1$group)[2])
group_S=group_S-mean(group_S)

target_sexM=as.numeric(xdata1$target_sex==levels(xdata1$target_sex)[2])
target_sexM=target_sexM-mean(target_sexM)


dir_out=as.numeric(xdata1$out.back==levels(xdata1$out.back)[2])
dir_out=dir_out-mean(dir_out)


plot.res=glmer(resp1 ~ dir_out + z.nb_hills_before + z.nb_hills_after + z.adult_own_party + z.dist  + z.rel_dist_ctre + I(z.rel_dist_ctre^2) + z.kern + z.elev + z.time_start + group_S + target_sexM + z.ac2 + (1 + direction.code + group.code + target.code || hill_ID) + (1 + direction.code +  z.rel_dist_ctre || date) + (1 + direction.code + z.nb_hills_before || target), data=test.data1, family=binomial, control=contr)


source("no_int_plot.R")

boot.res14=boot.glmm.pred(model.res=plot.res, excl.warnings=T, nboots=10, resol=100, level=0.95, use="z.nb_hills_after")    ## 

#### Figure 3B
#### plot effect of number of hills after  - 
xx=table(test.data1$nb_hills_passed_after)  
 0   1   2   3   4   5   6   7   8   9  10  11  12  13  14  15 
333 206 119  72  38  25  14   9   4   4   4   3   3   1   1   1 


par(mar=c(10,10,5,3))
x.lab=pretty(test.data1$nb_hills_passed_after)
x.at=(x.lab-mean(test.data1$nb_hills_passed_after))/sd(test.data1$nb_hills_passed_after)

no.int.plot(
  plot.data=test.data1, covariate="z.nb_hills_after", coefs=fixef(plot.res), response=test.data1$resp1, link="logit",
  grid.resol=12, 
  xlab="", ylab="", x.at=x.at, x.labels=x.lab, y.at=NULL, y.labels=NULL, 
  pch=16, col= adjustcolor("deepskyblue4", alpha=0.25),lty=1,lwd=2,
  cex.lab=3.0, cex.axis=2.7, size.fac=1, 
  quiet=T)
 
plot.xvals=seq(from=min(test.data1$z.nb_hills_after),to=max(test.data1$z.nb_hills_after), length.out=length(boot.res14$ci.predicted$lower.cl))
polygon(c(plot.xvals,rev(plot.xvals)),c(boot.res14$ci.predicted$lower.cl,rev(boot.res14$ci.predicted$upper.cl)),col= adjustcolor("grey70", alpha=0.3),border=NA)


## spatial autocorrelation
s.dists=outer(1:nrow(xdata1), 1:nrow(xdata1), Vectorize(function(x, y){
	round(sqrt((xdata1$X[x]-xdata1$X[y])^2+(xdata1$Y[x]-xdata1$Y[y])^2))
}))

## full model
res.diff=abs(outer(resis4, resis4, "-"))
cor(s.dists[upper.tri(s.dists)], res.diff[upper.tri(res.diff)]) 

## null model
res.diff2=abs(outer(resis44, resis44, "-"))
cor(s.dists[upper.tri(s.dists)], res.diff2[upper.tri(res.diff2)]) 
