# Supplementary material for: Chimpanzees make tactical use of high elevation in territorial contexts
Source: PLoS Biol. 2023 Nov 2;21(11):e3002350. doi: 10.1371/journal.pbio.3002350 (PMC10621857; doi:10.1371/journal.pbio.3002350)
Supplement: S2 Analysis — (TXT) [file pbio.3002350.s019.txt]

install.packages("gdata")
library(gdata)
library(lme4)

install.packages("zoo")
install.packages("dplyr")
library(zoo)
library(dplyr)

install.packages("tidyr")
library(tidyr)

library(stringi)

install.packages("lme4")
library(lme4)

install.packages("multcomp")
library(multcomp)

install.packages("MASS")
 library(MASS)
 install.packages("nlme")
 library(nlme)
install.packages("glmmTMB")
 library(glmmTMB)

install.packages("utils")
library(utils)

sel_data=read.csv(file="S2_Data.xlsx", header=T, sep="\t")  
 
install.packages("lubridate")
library(lubridate)

str(sel_data)    ## 42385

sel_data$date=as.Date(as.character(sel_data$date), format="%m/%d/%Y")
new_sel_data4$day_nb=yday(sel_data$date)
new_sesel_datal_data4$day.rad=2*pi*(sel_data$day_nb-1)/365


sel_data$z.kernel=as.vector(scale(sel_data$kernel))
mean(sel_data$kernel)

sd(sel_data$kernel)


sel_data$z.elev=as.vector(scale(sel_data$elevation))
mean(sel_data$elevation)

sd(sel_data$elevation)

sel_data$z.food=as.vector(scale(sel_data$food.availability))
mean(sel_data$food.availability)

sd(sel_data$food.availability)


sel_data$z.party=as.vector(scale(sel_data$party_size))

mean(sel_data$party_size)

sd(sel_data$party_size)


sel_data$z.oestrus=as.vector(scale(sel_data$nb_oestrus)) 

mean(sel_data$nb_oestrus)


sd(sel_data$nb_oestrus)


sel_data$z.long=as.vector(scale(sel_data$binned.long)) 

sel_data$z.lat=as.vector(scale(sel_data$binned.lat)) 


sel_data$day_group=as.factor(sel_data$day_group)

group.code=as.numeric(sel_data$horde==levels(sel_data$horde)[2])
group.code=group.code-mean(group.code)

sex.code=as.numeric(sel_data$target_sex==levels(sel_data$target_sex)[2])
sex.code=sex.code-mean(sex.code) 

contr1=glmerControl(optimizer="bobyqa", optCtrl=list(maxfun=100000))
contr2 = glmerControl(optimizer ="Nelder_Mead")


## collinearity
library(car)

xres=glm(rest ~ z.kernel + z.elev + z.food + z.party + z.oestrus + horde + target_sex_3, data = sel_data, family=binomial)
 vif(xres)
 

 
 xres1=glm(feed ~ z.kernel + z.elev + z.food + z.party + z.oestrus + horde + target_sex_3, data = sel_data, family=binomial)
 vif(xres1)

 
 xres2=glm(travel ~ z.kernel + z.elev + z.food + z.party + z.oestrus + horde  + target_sex_3, data = sel_data, family=binomial)
 vif(xres2) 
 
 
## full model resting ####
rest_short=glmer(rest ~ z.kernel*z.elev + z.food + z.party + z.oestrus + horde + target_sex_3 + sin(day.rad) + cos(day.rad) + (1 + z.elev:z.kernel + z.elev + z.kernel + z.food + z.party + z.oestrus + sex.code || target_code) + (1 + z.elev:z.kernel + z.elev + z.kernel + z.food + z.party + z.oestrus + sex.code || day_group), family=binomial, data=sel_data, control=contr1)

summary(rest_short)

### plotting   - Figure 4A
install.packages("sjPlot")
library(sjPlot)
install.packages("sjmisc")
library(sjmisc)
install.packages("ggplot2")
library(ggplot2)

set_theme(base = theme_classic(), #To remove the background color and the grids
          theme.font = 'serif',   #To change the font type
          axis.title.size = 2.0,  #To change axis title size
          axis.textsize.x = 1.5,  #To change x axis text size
          axis.textsize.y = 1.5)

plot_model(rest_short, type = "pred", terms = c("z.kernel[all]", "z.elev"), colors = c("#E69F00", "#0072B2", "#CC79A7"), line.size=2.5, axis.labels="")  ## 
 
### full null model comparison
null_rest_short=glmer(rest ~ z.food + z.party + z.oestrus + horde + target_sex + sin(day.rad) + cos(day.rad) + (1 + z.elev:z.kernel + z.elev + z.kernel + z.food + z.party + z.oestrus + sex.code || target_code) + (1 + z.elev:z.kernel + z.elev + z.kernel + z.food + z.party + z.oestrus + sex.code || day_group), family=binomial, data=sel_data, control=contr1)

anova(rest_short, null_rest_short, test = "Chisq")

## check for overdispersion and leverage 
overdisp.test(rest_short)
lev.thresh(rest_short)
 
### CI ###
confint(rest_short)

# effect sizes
 
install.packages("partR2")
library(partR2)
 
R2_Ext1a <- partR2(rest_short,
                  R2_type = "marginal")
 print(R2_Ext1a, round_to = 3) 

R2_Ext2a <- partR2(rest_short,
                  R2_type = "conditional")
 print(R2_Ext2a, round_to = 3) 
 
R2_Ext1 <- partR2(rest_short, partvars = c("z.kernel:z.elev"),
                  R2_type = "marginal", nboot=10)
 print(R2_Ext1, round_to = 3)

#temporal autocorrelation:
resis4=residuals(rest_short, type="pearson")
acf(resis4)
all.cors=unlist(lapply(unique(sel_data$date), function(x){
	xx=which(sel_data$date==x)
	isel=sel_data[xx, ]
	times=isel$daytime+runif(min=0, max=isel$duration_2, n=1)
	t.diff=abs(outer(times, times, "-"))
	res.diff=abs(outer(resis4[xx], resis4[xx], "-"))
	return(c(cor(t.diff[upper.tri(t.diff)], res.diff[upper.tri(res.diff)]), length(xx)))
}))
all.cors=matrix(unlist(all.cors), ncol=2, byrow=T)
colnames(all.cors)=c("rho", "N")
hist(all.cors[, "rho"])
weighted.mean(x=all.cors[, "rho"], w=all.cors[, "N"], na.rm=T)

#spatial autocorrelation matrice  

s.dists=outer(1:nrow(sel_data), 1:nrow(sel_data), Vectorize(function(x, y){
	round(sqrt((sel_data$binned.long[x]-sel_data$binned.long[y])^2+(sel_data$binned.lat[x]-sel_data$binned.lat[y])^2))
}))
res.diff=abs(outer(resis4, resis4, "-"))
cor(s.dists[upper.tri(s.dists)], res.diff[upper.tri(res.diff)])

#### model feeding
feed_short=glmer(feed ~ z.kernel*z.elev + z.food + z.party + z.oestrus + horde + target_sex + sin(day.rad) + cos(day.rad) + (1 + z.elev:z.kernel + z.elev + z.kernel + z.food + z.party + z.oestrus + sex.code || target_code) + (1 + z.elev:z.kernel + z.elev + z.kernel + z.food + z.party + z.oestrus + sex.code || day_group), family=binomial, data=sel_data, control=contr1)
 
 summary(feed_short)


### plotting - Figure 4B
plot_model(feed_short, type = "pred", terms = c("z.kernel[all]", "z.elev"), colors = c("#E69F00", "#0072B2", "#CC79A7"), line.size=2.5, axis.labels="")  ## 

### full null model comparison
null_feed_short=glmer(feed ~ z.food + z.party + z.oestrus + horde + target_sex + sin(day.rad) + cos(day.rad) + (1 + z.elev:z.kernel + z.elev + z.kernel + z.food + z.party + z.oestrus + sex.code || target_code) + (1 + z.elev:z.kernel + z.elev + z.kernel + z.food + z.party + z.oestrus + sex.code || day_group), family=binomial, data=sel_data, control=contr1)

anova(feed_short, null_feed_short, test = "Chisq")

## check for overdispersion and leverage 
overdisp.test(feed_short)
lev.thresh(feed_short)
 

### CI ###
confint(feed_short)

#temporal autocorrelation:
resis5=residuals(feed_short)
#acf(resis5)
all.cors=unlist(lapply(unique(sel_data$date), function(x){
	xx=which(sel_data$date==x)
	isel=sel_data[xx, ]
	times=isel$daytime+runif(min=0, max=isel$duration_2, n=1)
	t.diff=abs(outer(times, times, "-"))
	res.diff=abs(outer(resis5[xx], resis5[xx], "-"))
	return(c(cor(t.diff[upper.tri(t.diff)], res.diff[upper.tri(res.diff)]), length(xx)))
}))
all.cors=matrix(unlist(all.cors), ncol=2, byrow=T)
colnames(all.cors)=c("rho", "N")
hist(all.cors[, "rho"])
weighted.mean(x=all.cors[, "rho"], w=all.cors[, "N"], na.rm=T)

 ### reduced model feeding ####
red_feed_short=glmer(feed ~ z.kernel + z.elev + z.food + z.party + z.oestrus + horde + target_sex + sin(day.rad) + cos(day.rad) + (1 + z.elev + z.kernel + z.food + z.party + z.oestrus + sex.code || target_code) + (1 + z.elev + z.kernel + z.food + z.party + z.oestrus + sex.code || day_group), family=binomial, data=sel_data, control=contr1)

summary(red_feed_short)

## check for overdispersion and leverage 
overdisp.test(red_feed_short)
lev.thresh(red_feed_short)


#temporal autocorrelation:
resis7=residuals(red_feed_short, type="pearson")
acf(resis7)
all.cors=unlist(lapply(unique(sel_data$date), function(x){
	xx=which(sel_data$date==x)
	isel=sel_data[xx, ]
	times=isel$daytime+runif(min=0, max=isel$duration_2, n=1)
	t.diff=abs(outer(times, times, "-"))
	res.diff=abs(outer(resis7[xx], resis7[xx], "-"))
	return(c(cor(t.diff[upper.tri(t.diff)], res.diff[upper.tri(res.diff)]), length(xx)))
}))
all.cors=matrix(unlist(all.cors), ncol=2, byrow=T)
colnames(all.cors)=c("rho", "N")
hist(all.cors[, "rho"])
weighted.mean(x=all.cors[, "rho"], w=all.cors[, "N"], na.rm=T)

### plotting - Figure 4D
plot_model(red_feed_short, type = "pred", terms = c("z.kernel[all]"), line.size=2.5, axis.labels="")  ## 
 

 ## effect sizes
R2_Ext1d <- partR2(red_feed_short,
                   R2_type = "marginal", nboot=10)
print(R2_Ext1d, round_to = 3)

R2_Ext2d <- partR2(red_feed_short,
                   R2_type = "conditional", nboot=10)
print(R2_Ext2d, round_to = 3)


R2_Ext21 <- partR2(red_feed_short, partvars = c("z.kernel"),
                  R2_type = "marginal")
 print(R2_Ext21, round_to = 3)

 
### model traveling ### 
travel_short=glmer(travel ~ z.kernel*z.elev + z.food + z.party + z.oestrus + horde + target_sex + sin(day.rad) + cos(day.rad) + (1 + z.elev:z.kernel + z.elev + z.kernel + z.food + z.party + z.oestrus + sex.code || target_code) + (1 + z.elev:z.kernel + z.elev + z.kernel + z.food + z.party + z.oestrus + sex.code || day_group), family=binomial, data=sel_data, control=contr1)

summary(travel_short)

null_travel_short=glmer(travel ~ z.food + z.party + z.oestrus + horde + target_sex + sin(day.rad) + cos(day.rad) + (1 + z.elev:z.kernel + z.elev + z.kernel + z.food + z.party + z.oestrus + sex.code || target_code) + (1 + z.elev:z.kernel + z.elev + z.kernel + z.food + z.party + z.oestrus + sex.code || day_group), family=binomial, data=sel_data, control=contr1)

## full null model comparison
anova(travel_short, null_travel_short, test = "Chisq")

##CI ##
confint(travel_short)

## check for overdispersion and leverage 
overdisp.test(travel_short)
lev.thresh(travel_short)


## plotting - Figure 4C
plot_model(travel_short, type = "pred", terms = c("z.kernel[all]", "z.elev"), colors = c("#E69F00", "#0072B2", "#CC79A7"), line.size=2.5, axis.labels="")  ## 

#temporal autocorrelation:
resis6=residuals(travel_short, type="pearson")
acf(resis6)
all.cors=unlist(lapply(unique(sel_data$date), function(x){
	xx=which(sel_data$date==x)
	isel=sel_data[xx, ]
	times=isel$daytime+runif(min=0, max=isel$duration_2, n=1)
	t.diff=abs(outer(times, times, "-"))
	res.diff=abs(outer(resis6[xx], resis6[xx], "-"))
	return(c(cor(t.diff[upper.tri(t.diff)], res.diff[upper.tri(res.diff)]), length(xx)))
}))
all.cors=matrix(unlist(all.cors), ncol=2, byrow=T)
colnames(all.cors)=c("rho", "N")
hist(all.cors[, "rho"])
weighted.mean(x=all.cors[, "rho"], w=all.cors[, "N"], na.rm=T)

### reduced model traveling
red_travel_short=glmer(travel ~ z.kernel + z.elev + z.food + z.party + z.oestrus + horde + target_sex + sin(day.rad) + cos(day.rad) + (1 + z.elev + z.kernel + z.food + z.party + z.oestrus + sex.code || target_code) + (1 + z.elev + z.kernel + z.food + z.party + z.oestrus + sex.code || day_group), family=binomial, data=new_sel_data4, control=contr1)

summary(red_travel_short)

## check for overdispersion and leverage 
overdisp.test(red_travel_short)
lev.thresh(red_travel_short)


### plotting - Figure 4E and FIgure 4F
plot_model(red_travel_short, type = "pred", terms = c("z.kernel[all]"), line.size=2.5, axis.labels="")  ## 

plot_model(red_travel_short, type = "pred", terms = c("z.elev[all]"), line.size=2.5, axis.labels="")  ## 


## CI ##
confint(red_travel_short)

#temporal autocorrelation:
resis8=residuals(red_travel_short, type="pearson")
acf(resis8)
all.cors=unlist(lapply(unique(sel_data$date), function(x){
	xx=which(sel_data$date==x)
	isel=sel_data[xx, ]
	times=isel$daytime+runif(min=0, max=isel$duration_2, n=1)
	t.diff=abs(outer(times, times, "-"))
	res.diff=abs(outer(resis8[xx], resis8[xx], "-"))
	return(c(cor(t.diff[upper.tri(t.diff)], res.diff[upper.tri(res.diff)]), length(xx)))
}))
all.cors=matrix(unlist(all.cors), ncol=2, byrow=T)
colnames(all.cors)=c("rho", "N")
hist(all.cors[, "rho"])
weighted.mean(x=all.cors[, "rho"], w=all.cors[, "N"], na.rm=T)


## effect sizes ##
R2_Ext1e <- partR2(red_travel_short,
                   R2_type = "marginal", nboot=10)
print(R2_Ext1e, round_to = 3)


R2_Ext2e <- partR2(red_travel_short,
                   R2_type = "conditional", nboot=10)
print(R2_Ext2e, round_to = 3)


R2_Ext40 <- partR2(red_travel_short, partvars = c("z.elev"),
                  R2_type = "marginal")
 print(R2_Ext40, round_to = 3) 


R2_Ext41 <- partR2(red_travel_short, partvars = c("z.kernel"),
                  R2_type = "marginal")
print(R2_Ext41, round_to = 3) 


#spatial autocorrelations

s.dists=outer(1:nrow(sel_data), 1:nrow(sel_data), Vectorize(function(x, y){
	round(sqrt((sel_data$binned.long[x]-sel_data$binned.long[y])^2+(sel_data$binned.lat[x]-sel_data$binned.lat[y])^2))
}))


res.diff=abs(outer(resis4, resis4, "-"))
cor(s.dists[upper.tri(s.dists)], res.diff[upper.tri(res.diff)])
## resting model


res.diff5=abs(outer(resis5, resis5, "-"))
cor(s.dists[upper.tri(s.dists)], res.diff5[upper.tri(res.diff5)])
 ## full feeding model


res.diff7=abs(outer(resis7, resis7, "-"))
cor(s.dists[upper.tri(s.dists)], res.diff7[upper.tri(res.diff7)])
## reduced feeding model

res.diff6=abs(outer(resis6, resis6, "-"))
cor(s.dists[upper.tri(s.dists)], res.diff6[upper.tri(res.diff6)])
 ## full traveling model

res.diff8=abs(outer(resis8, resis8, "-"))
cor(s.dists[upper.tri(s.dists)], res.diff8[upper.tri(res.diff8)])
## reduced travel model
