# Supplementary material for: Chimpanzees make tactical use of high elevation in territorial contexts
Source: PLoS Biol. 2023 Nov 2;21(11):e3002350. doi: 10.1371/journal.pbio.3002350 (PMC10621857; doi:10.1371/journal.pbio.3002350)
Supplement: S3 Analysis — (TXT) [file pbio.3002350.s020.txt]

install.packages("lme4")
library(lme4)
  
install.packages("MASS")
library(MASS)
  
install.packages("cAIC4")
library(cAIC4)
  

install.packages("optimx")
library(optimx)

install.packages("sjPlot")
library(sjPlot)
install.packages("sjmisc")
library(sjmisc)
install.packages("ggplot2")
library(ggplot2)


contr=glmerControl(optimizer="bobyqa", optCtrl=list(maxfun=100000))
source("three_d_plot.r")

	source("diagnostic_fcns.r")
source("boot_glmm.r")
source("no_int_plot.R")
#contr=glmerControl(optimizer="bobyqa", optCtrl=list(maxfun=1e9))
contr1=glmerControl(optimizer="Nelder_Mead", optCtrl=list(maxfun=2e9))
contr2=glmerControl(optimizer= "optimx",optCtrl  = list(method="nlminb"))  ## this one works

contr3=lmerControl(optimizer="Nelder_Mead", optCtrl=list(maxfun=1e9))

contr5=lmerControl(optimizer="bobyqa", optCtrl=list(maxfun=1e9))

##################
dataset=read.csv(file="S3_Data.xlsx", header=T, sep="\t" )
str(dataset) ## 

dataset$high_low=as.factor(dataset$high_low)

resp=dataset$approach.rivals    # proba to approach neighbors
dataset$imbalance=dataset$adult.party.size - dataset$neighb.adult.party.size

z.nb_hills_before4=as.vector(scale(dataset$nb_hills_passed_before))
z.nb_hills_after4=as.vector(scale(dataset$nb_hills_passed_after))

z.dist_modif5=log1p(dataset$distance.to.rivals)
z.dist_modif6=as.vector(scale(dataset$dist_modif5))
z.kern4=as.vector(scale(dataset$kernel))
z.elev4=as.vector(scale(dataset$elevation))
z.time_start4=as.vector(scale(dataset$time.start))
z.imbal4=as.vector(scale(dataset$adult.party.size - dataset$neighb.adult.party.size))   
z.own_mvt4=as.vector(scale(dataset$own.movement))
z.rel_dist_ctre4=as.vector(scale(dataset$relative_dist_centre))


test.data7=cbind(dataset, resp, z.nb_hills_before4, z.nb_hills_after4, z.kern4, z.elev4, z.time_start4, z.rel_dist_ctre4, z.own_mvt4, z.imbal4, z.dist_modif6)

### collinearity
library(car)

xres1=glm(resp ~ z.nb_hills_before4 + z.nb_hills_after4 + z.own_mvt4 + z.dist_modif6 + z.imbal4 + z.rel_dist_ctre4 + I(z.rel_dist_ctre4^2) + z.kern4 + z.elev4 + z.time_start4 + group + target_sex, data=test.data7, family=binomial)
vif(xres1)

############   models
##null model
null4=glmer(resp ~  z.rel_dist_ctre4 + I(z.rel_dist_ctre4^2) + z.kern4 + z.time_start4 + group + target_sex + (1 | location_ID) + (1 | new_date) + (1 | target), data=test.data7, family=binomial, control= contr)
### full model
mod9x=glmer(resp ~  z.nb_hills_before4 + z.nb_hills_after4 + z.own_mvt4 + z.dist_modif6 + z.imbal4 + z.dist_modif6*z.elev4*z.imbal4 + z.rel_dist_ctre4 + I(z.rel_dist_ctre4^2) + z.kern4 + z.elev4 + z.time_start4 + group + target_sex + (1 | location_ID) + (1 | new_date) + (1 | target), data=test.data7, family=binomial, control=contr)
## full-null model comparison
anova(mod9x, null4, test = "Chisq")
 
summary(mod9x)

### reduced models
red9x=glmer(resp ~  z.nb_hills_before4 + z.nb_hills_after4 + z.own_mvt4 + z.dist_modif6 + z.imbal4 + z.dist_modif6*z.elev4 + z.dist_modif5*z.imbal4 + z.imbal4*z.elev4  + z.rel_dist_ctre4 + I(z.rel_dist_ctre4^2) + z.kern4 + z.elev4 + z.time_start4 + group + target_sex + (1 | location_ID) + (1 | new_date) + (1 | target), data=test.data7, family=binomial, control=contr)

summary(red9x)

red99x=glmer(resp ~  z.nb_hills_before4 + z.nb_hills_after4 + z.own_mvt4 + z.dist_modif6 + z.imbal4 + z.dist_modif6*z.elev4  + z.rel_dist_ctre4 + I(z.rel_dist_ctre4^2) + z.kern4 + z.elev4 + z.time_start4 + group + target_sex + (1 | location_ID) + (1 | new_date) + (1 | target), data=test.data7, family=binomial, control=contr)

summary(red99x)

### spatial correlation  full model
s.dists=outer(1:nrow(test.data7), 1:nrow(test.data7), Vectorize(function(x, y){
	round(sqrt((test.data7$X.party.departure[x]-test.data7$X.party.departure[y])^2+(test.data7$Y.party.departure[x]-test.data7$Y.party.departure[y])^2))
}))

res.diff=abs(outer(resis77, resis77, "-"))
cor(s.dists[upper.tri(s.dists)], res.diff[upper.tri(res.diff)])

  
### temporal autocorrelation full model

test.data7$new_date1=as.Date(test.data7$new_date, format="%m/%d/%Y")
resis77=residuals(mod9x, type="pearson")

all.cors=unlist(lapply(unique(test.data7$new_date1), function(x){
	xx=which(test.data7$new_date1==x)
	isel=test.data7[xx, ]
	times=isel$time.start+runif(min=0, max=isel$time.spent, n=1)
	t.diff=abs(outer(times, times, "-"))
	res.diff=abs(outer(resis77[xx], resis77[xx], "-"))
	return(c(cor(t.diff[upper.tri(t.diff)], res.diff[upper.tri(res.diff)]), length(xx)))
}))
all.cors=matrix(unlist(all.cors), ncol=2, byrow=T)
colnames(all.cors)=c("rho", "N")
hist(all.cors[, "rho"])
weighted.mean(x=all.cors[, "rho"], w=all.cors[, "N"], na.rm=T)


source("ac_terms.r")

####### autocorrelation term full model
get.aic<-function(isd){
iac.term=get.1d.ac(resis=resis77, ac.sd=isd, lat=as.numeric(test.data7$new_date1), long=NULL, contr.fac=test.data7$group)
ires.full=glmer(resp ~  z.nb_hills_before4 + z.nb_hills_after4 + z.own_mvt4 + z.dist_modif6 + z.imbal4 + z.dist_modif6*z.elev4*z.imbal4 + z.rel_dist_ctre4 + I(z.rel_dist_ctre4^2) + z.kern4 + z.elev4 + z.time_start4 + group + target_sex + (1 | location_ID) + (1 | new_date) + (1 | target) + iac.term, data=test.data7, family=binomial, control=contr)
return(AIC(ires.full))
}
as.numeric(test.data7$new_date1)
all.sd=c(1:20, seq(25, 50, by=5), seq(60, 100, by=10), seq(150, 400, by=50))
all.aic=unlist(lapply(all.sd, get.aic))
plot(all.sd, all.aic)
plot(all.sd[1:250], all.aic[1:250])
xsd=optimize(get.aic, lower=0, upper=100)
abline(v=xsd$minimum, h=xsd$objective)

#getting the auto correlation term

ac.term77=get.1d.ac(resis=resis77, ac.sd=xsd$minimum, lat=as.numeric(test.data7$new_date1), long=NULL, contr.fac=test.data7$group)

test.data7$ac.term77=ac.term77
#z-transform
test.data7$z.ac77=as.vector(scale(test.data7$ac.term77))

##running the model with the auto correlation term
full.m.ac77=glmer(resp ~  z.nb_hills_before4 + z.nb_hills_after4 + z.own_mvt4 + z.dist_modif6 + z.imbal4 + z.dist_modif6*z.elev4*z.imbal4 + z.rel_dist_ctre4 + I(z.rel_dist_ctre4^2) + z.kern4 + z.elev4 + z.time_start4 + group + target_sex + (1 | location_ID) + (1 | new_date) + (1 | target) + z.ac77, data=test.data7, family=binomial(link="logit"), control=contr)

null.m.ac77=glmer(resp ~  z.rel_dist_ctre4 + I(z.rel_dist_ctre4^2) + z.kern4 + z.time_start4 + group + target_sex + z.ac77 + (1 | location_ID) + (1 | new_date) + (1 | target), data=test.data7, family=binomial, control=contr)

anova(full.m.ac77, null.m.ac77, test = "Chisq")          
summary(full.m.ac77)

## check for overdispersion and leverage 
overdisp.test(full.m.ac77)
lev.thresh(full.m.ac77)


### CI

XxX=confint.merMod(full.m.ac77, method="Wald")


### effect sizes ###
install.packages("MuMIn")
library(MuMIn)
## model
r.squaredGLMM(object=full.m.ac77)  


R2_Exta122 <- partR2(full.m.ac77, partvars = c("z.own_mvt4"),
                 R2_type = "marginal")
print(R2_Exta122, round_to = 6) 


### spatial autocorrelation  reduced model
s.dists=outer(1:nrow(test.data7), 1:nrow(test.data7), Vectorize(function(x, y){
	round(sqrt((test.data7$X.party.departure[x]-test.data7$X.party.departure[y])^2+(test.data7$Y.party.departure[x]-test.data7$Y.party.departure[y])^2))
}))

res.diff=abs(outer(resis78, resis78, "-"))
cor(s.dists[upper.tri(s.dists)], res.diff[upper.tri(res.diff)])
   
    
####### temporal autocorrelation term reduced model
resis78=residuals(red99x, type="pearson")

all.cors=unlist(lapply(unique(test.data7$new_date1), function(x){
	xx=which(test.data7$new_date1==x)
	isel=test.data7[xx, ]
	times=isel$time.start+runif(min=0, max=isel$time.spent, n=1)
	t.diff=abs(outer(times, times, "-"))
	res.diff=abs(outer(resis78[xx], resis78[xx], "-"))
	return(c(cor(t.diff[upper.tri(t.diff)], res.diff[upper.tri(res.diff)]), length(xx)))
}))
all.cors=matrix(unlist(all.cors), ncol=2, byrow=T)
colnames(all.cors)=c("rho", "N")
hist(all.cors[, "rho"])
weighted.mean(x=all.cors[, "rho"], w=all.cors[, "N"], na.rm=T)
  

get.aic<-function(isd){
iac.term=get.1d.ac(resis=resis78, ac.sd=isd, lat=as.numeric(test.data7$new_date1), long=NULL, contr.fac=test.data7$group)
ires.full=glmer(resp ~  z.nb_hills_before4 + z.nb_hills_after4 + z.own_mvt4 + z.dist_modif6 + z.imbal4 + z.dist_modif6*z.elev4 + z.rel_dist_ctre4 + I(z.rel_dist_ctre4^2) + z.kern4 + z.elev4 + z.time_start4 + group + target_sex + (1 | location_ID) + (1 | new_date) + (1 | target) + iac.term, data=test.data7, family=binomial, control=contr)
return(AIC(ires.full))
}
as.numeric(test.data7$new_date1)
all.sd=c(1:20, seq(25, 50, by=5), seq(60, 100, by=10), seq(150, 400, by=50))

all.aic=unlist(lapply(all.sd, get.aic))
plot(all.sd, all.aic)
plot(all.sd[1:250], all.aic[1:250])
xsd=optimize(get.aic, lower=0, upper=100)
abline(v=xsd$minimum, h=xsd$objective)

#getting the auto correlation term

ac.term78=get.1d.ac(resis=resis78, ac.sd=xsd$minimum, lat=as.numeric(test.data7$new_date1), long=NULL, contr.fac=test.data7$group)

test.data7$ac.term78=ac.term78
#z-transform
test.data7$z.ac78=as.vector(scale(test.data7$ac.term78))

##running the model with the auto correlation term
red.m.ac79=glmer(resp ~  z.nb_hills_before4 + z.nb_hills_after4 + z.own_mvt4 + dist_modif5 + z.imbal4 + dist_modif5*z.elev4 + z.rel_dist_ctre4 + I(z.rel_dist_ctre4^2) + z.kern4 + z.elev4 + z.time_start4 + group + target_sex + (1 | location_ID) + (1 | new_date) + (1 | target) + z.ac78, data=test.data7, family=binomial, control=contr)


red.m.ac78=glmer(resp ~  z.nb_hills_before4 + z.nb_hills_after4 + z.own_mvt4 + z.dist_modif6 + z.imbal4 + z.dist_modif6*z.elev4 + z.rel_dist_ctre4 + I(z.rel_dist_ctre4^2) + z.kern4 + z.elev4 + z.time_start4 + group + target_sex + (1 | location_ID) + (1 | new_date) + (1 | target) + z.ac78, data=test.data7, family=binomial, control=contr)

summary(red.m.ac78)

## check for overdispersion and leverage 
overdisp.test(red.m.ac78)
lev.thresh(red.m.ac78)


##plotting

install.packages("sjPlot", type = "source")
library(sjPlot)
install.packages("sjmisc", type = source)
library(sjmisc)
install.packages("ggplot2")
library(ggplot2)

set_theme(base = theme_classic(), #To remove the background color and the grids
          theme.font = 'serif',   #To change the font type
          axis.title.size = 2.0,  #To change axis title size
          axis.textsize.x = 1.5,  #To change x axis text size
          axis.textsize.y = 1.5)

## Figure 5A
plot_model(red.m.ac78, type = "pred", terms = c("z.imbal4[all]"), line.size=2.5, axis.labels="", axis.lim=c(0, 1))  


### Figure 5B
plot_model(red.m.ac78, type = "pred", terms = c("z.elev4[all]", "z.dist_modif6[c(-4.639767, -3.096667, -0.6488693)]"), line.size=2.5, axis.labels="", axis.lim=c(0, 1))  ## for 500m, 1000,m, 3000m


 ## CI
XxY=confint.merMod(red.m.ac78, method="Wald")


### effect sizes ###
install.packages("MuMIn")
library(MuMIn)
###model
r.squaredGLMM(object=red.m.ac78) 

 
 
R2_Exta149 <- partR2(red.m.ac78, partvars = c("z.imbal4"),
                 R2_type = "marginal")
print(R2_Exta149, round_to = 6) 


 
R2_Exta151 <- partR2(red.m.ac78, partvars = c("z.own_mvt4"),
                 R2_type = "marginal")
print(R2_Exta151, round_to = 6) 

 
 
